# Supplementary material for: Antimicrobial resistance and stewardshipin clinical practice: A cross-sectional study of healthcare professionals in Mogadishu, Somalia
Source: PLOS Glob Public Health. 2026 Jun 18;6(6):e0006032. doi: 10.1371/journal.pgph.0006032 (PMC13278406; doi:10.1371/journal.pgph.0006032)
Supplement: S2 File — (XLSX) [file pgph.0006032.s002.xlsx]

## Sheet: minimal_dataset
respondent_id	gender	age_group	education_level	profession_group	hospital	years_practice_group	gender_code	age_group_code	education_code	profession_code	hospital_code	years_practice_code	att_q1	att_q2	att_q3	att_q4	att_q5	att_q6	att_q7	att_q8	att_q9	att_q10	att_q11	att_q12	att_q13	att_q14	att_q15	know_q1	know_q2	know_q3	know_q4	know_q5	know_q6	know_q7	know_q8	know_q9	know_q10	know_q11	aware_q1	aware_q2	aware_q3	aware_q4	aware_q5	aware_q6	aware_q7	aware_q8	aware_q9	aware_q10	attitude_score
R001	Female	25-30 years	Bachelor's degree	Physicians	Madina Hospital	1-5 years	2	2	2	6	4	2	5	2	1	2	4	3	1	1	4	4	3	1	4	5	5	2	1	4	2	4	5	1	1	3	3	1	5	5	4	4	2	1	4	3	5	3	45
R002	Female	25-30 years	Bachelor's degree	Nurses/Midwives	Madina Hospital	6-10 years	2	2	2	8	4	3	4	2	4	4	5	4	3	3	2	5	4	2	2	5	2	2	5	4	3	2	4	5	3	2	5	5	5	4	3	2	5	2	5	4	3	4	51
R003	Male	Less than 25 years	Bachelor's degree	Nurses/Midwives	Madina Hospital	1-5 years	1	1	2	8	4	2	4	4	4	4	4	3	4	5	5	5	2	4	5	2	2	1	2	2	2	5	5	5	4	4	2	2	4	5	4	2	4	2	4	3	4	2	57
R004	Male	25-30 years	Bachelor's degree	Nurses/Midwives	Madina Hospital	1-5 years	1	2	2	8	4	2	4	4	5	5	5	5	5	5	5	5	5	5	5	5	3	3	1	5	5	5	5	5	5	5	5	5	5	5	5	1	5	1	1	5	5	5	71
R005	Female	25-30 years	Bachelor's degree	Physicians	Madina Hospital	1-5 years	2	2	2	6	4	2	4	3	4	5	3	3	4	2	3	4	4	4	4	5	2	2	2	2	1	5	5	5	5	4	4	4	4	4	4	4	4	2	4	4	5	4	54
R006	Male	25-30 years	Bachelor's degree	Physicians	Madina Hospital	Less than 1 year	1	2	2	6	4	1	4	4	5	4	5	4	3	4	5	2	4	5	5	5	2	4	4	4	5	5	5	5	4	5	5	4	4	4	4	4	4	4	2	4	4	4	61
R007	Male	25-30 years	Bachelor's degree	Physicians	Madina Hospital	1-5 years	1	2	2	6	4	2	5	4	4	4	5	4	3	2	3	4	3	2	3	5	2	3	1	3	1	4	3	5	4	3	4	5	3	3	4	3	4	3	4	4	4	4	53
R008	Female	31-40 years	Master's degree	Physicians	Madina Hospital	6-10 years	2	3	3	6	4	3	3	4	3	3	4	5	4	4	5	4	5	4	5	4	4	3	2	4	4	4	5	4	4	5	3	4	4	4	4	4	2	4	4	4	4	4	61
R009	Female	25-30 years	PhD	Physicians	Madina Hospital	1-5 years	2	2	4	6	4	2	3	2	3	3	1	4	2	3	3	2	2	1	2	3	4	4	5	2	3	1	2	1	1	1	2	2	2	1	2	2	3	3	4	4	3	3	38
R010	Female	31-40 years	Master's degree	Physicians	Madina Hospital	6-10 years	2	3	3	6	4	3	4	4	3	4	2	2	5	2	5	4	4	4	3	3	1	2	2	2	2	4	4	4	4	2	3	5	4	4	5	4	1	2	5	3	4	1	50
R011	Female	31-40 years	Bachelor's degree	Nurses/Midwives	Madina Hospital	More than 10 years	2	3	2	8	4	4	5	4	4	5	4	5	4	4	5	5	5	5	5	5	5	5	5	5	5	1	5	5	5	5	5	4	5	5	5	4	1	1	2	5	5	4	70
R012	Female	Less than 25 years	Bachelor's degree	Physicians	Madina Hospital	Less than 1 year	2	1	2	6	4	1	4	2	4	3	4	3	5	3	4	4	4	4	2	4	3	2	2	2	4	3	4	4	5	3	3	2	3	4	4	5	4	2	4	2	3	4	53
R013	Male	Less than 25 years	Bachelor's degree	Nurses/Midwives	Madina Hospital	Less than 1 year	1	1	2	8	4	1	2	2	5	5	5	5	5	5	5	5	5	5	5	5	2	3	1	5	5	5	5	5	5	5	5	5	5	5	5	1	5	1	1	5	2	2	66
R014	Male	25-30 years	Bachelor's degree	Physicians	Madina Hospital	Less than 1 year	1	2	2	6	4	1	4	4	5	5	5	5	5	5	5	5	5	5	5	5	2	1	2	1	1	5	4	5	5	5	4	5	5	5	5	5	4	1	5	5	5	5	70
R015	Male	Less than 25 years	Bachelor's degree	Nurses/Midwives	Madina Hospital	1-5 years	1	1	2	8	4	2	4	4	4	4	4	4	4	4	2	4	5	5	5	2	5	1	2	5	1	3	2	5	2	5	5	2	2	2	2	5	4	1	5	5	2	3	60
R016	Female	25-30 years	Bachelor's degree	Physicians	Madina Hospital	Less than 1 year	2	2	2	6	4	1	4	4	3	5	5	5	4	4	5	5	1	5	5	5	1	2	1	2	2	4	4	5	5	5	4	4	4	5	4	3	2	2	1	4	4	5	61
R017	Female	25-30 years	Bachelor's degree	Nurses/Midwives	Madina Hospital	6-10 years	2	2	2	8	4	3	5	4	5	5	5	4	4	5	3	4	4	4	5	5	1	4	4	4	5	4	5	4	4	4	4	3	4	4	4	2	4	4	2	3	4	4	63
R018	Male	Less than 25 years	Bachelor's degree	Physicians	Madina Hospital	Less than 1 year	1	1	2	6	4	1	4	5	3	3	2	4	3	3	4	3	3	4	3	5	2	1	3	2	2	2	4	2	4	4	3	4	3	4	3	3	2	1	5	4	4	3	51
R019	Female	25-30 years	Bachelor's degree	Physicians	Madina Hospital	Less than 1 year	2	2	2	6	4	1	4	4	4	2	5	5	2	4	4	4	4	5	5	4	4	4	4	4	4	4	4	2	4	4	4	2	4	4	2	2	4	2	4	2	4	4	60
R020	Female	More than 40 years	Bachelor's degree	Nurses/Midwives	Madina Hospital	More than 10 years	2	4	2	8	4	4	3	4	4	2	4	5	5	4	4	3	5	4	5	4	4	1	2	4	4	4	4	4	4	4	4	2	3	4	4	4	4	2	4	4	4	4	60
R021	Male	25-30 years	Bachelor's degree	Nurses/Midwives	Madina Hospital	More than 10 years	1	2	2	8	4	4	1	4	5	5	5	5	4	2	5	1	4	5	3	5	5	4	5	2	5	2	4	5	5	5	5	5	1	5	5	5	5	2	5	4	5	5	59
R022	Female	25-30 years	Master's degree	Physicians	Madina Hospital	More than 10 years	2	2	3	6	4	4	4	4	2	5	2	3	2	2	1	4	4	5	3	4	1	1	2	4	3	3	5	5	4	5	1	2	5	2	4	3	3	2	3	5	2	1	46
R023	Male	25-30 years	Bachelor's degree	Nurses/Midwives	Madina Hospital	6-10 years	1	2	2	8	4	3	4	5	4	5	2	2	2	4	5	4	4	4	4	4	1	1	4	4	4	4	4	4	2	4	2	2	4	4	4	2	4	4	2	2	4	4	54
R024	Female	25-30 years	Bachelor's degree	Nurses/Midwives	Madina Hospital	6-10 years	2	2	2	8	4	3	2	2	5	5	4	4	1	4	4	4	2	4	4	5	3	2	4	4	5	4	5	5	4	5	5	4	2	5	5	4	5	1	5	4	5	2	53
R025	Male	25-30 years	Master's degree	Nurses/Midwives	Madina Hospital	1-5 years	1	2	3	8	4	2	5	4	4	5	4	4	5	5	5	4	4	4	4	4	2	1	2	2	2	4	5	4	2	2	5	1	4	5	5	4	1	2	4	5	5	5	63
R026	Female	25-30 years	Bachelor's degree	Physicians	Madina Hospital	1-5 years	2	2	2	6	4	2	5	4	5	4	4	4	4	5	1	5	5	5	5	5	1	5	5	5	5	5	5	4	5	5	4	4	5	5	5	5	5	5	2	5	5	4	62
R027	Female	25-30 years	Bachelor's degree	Physicians	Madina Hospital	1-5 years	2	2	2	6	4	2	4	5	5	2	4	4	4	4	5	4	1	4	4	5	5	4	5	5	5	1	5	4	5	4	2	5	4	5	2	1	2	3	4	4	5	4	60
R028	Female	25-30 years	Bachelor's degree	Physicians	Madina Hospital	6-10 years	2	2	2	6	4	3	4	5	3	5	5	5	4	4	3	4	4	4	5	4	3	1	2	4	4	4	3	3	3	3	4	2	4	3	5	2	3	2	2	2	5	3	62
R029	Female	More than 40 years	Master's degree	Physicians	Madina Hospital	More than 10 years	2	4	3	6	4	4	4	3	5	2	5	5	4	4	5	3	5	5	5	5	5	5	4	5	5	5	5	4	5	5	5	4	4	5	4	5	5	5	4	5	5	5	65
R030	Female	31-40 years	Bachelor's degree	Nurses/Midwives	Madina Hospital	6-10 years	2	3	2	8	4	3	1	3	4	2	2	2	2	3	2	2	2	2	1	5	2	2	3	1	2	2	1	2	2	1	2	3	2	5	4	1	5	5	2	2	5	2	35
R031	Female	25-30 years	Bachelor's degree	Physicians	Madina Hospital	1-5 years	2	2	2	6	4	2	5	2	4	5	5	4	4	4	4	4	5	5	5	5	4	5	2	4	4	2	4	4	5	5	4	4	5	2	3	2	4	2	1	4	5	4	65
R032	Male	25-30 years	Bachelor's degree	Physicians	Madina Hospital	Less than 1 year	1	2	2	6	4	1	4	2	5	5	4	5	5	5	4	4	4	4	5	5	4	4	1	5	5	5	5	4	4	4	4	2	4	5	2	2	4	2	1	4	4	4	65
R033	Female	Less than 25 years	Bachelor's degree	Laboratory technicians	Madina Hospital	Less than 1 year	2	1	2	5	4	1	2	3	4	2	3	3	3	5	3	4	2	3	3	4	2	2	2	2	2	3	3	3	4	4	2	4	3	4	4	4	3	3	4	3	4	3	46
R034	Male	25-30 years	Bachelor's degree	Physicians	Madina Hospital	6-10 years	1	2	2	6	4	3	5	4	5	4	5	5	5	4	4	5	5	4	5	5	4	5	1	5	5	5	5	5	4	5	5	4	5	5	4	4	4	4	4	5	5	5	69
R035	Male	25-30 years	Bachelor's degree	Laboratory technicians	Madina Hospital	6-10 years	1	2	2	5	4	3	4	4	5	4	5	4	4	3	2	4	5	3	4	5	2	4	3	4	3	4	2	3	3	3	3	3	4	4	3	3	3	2	3	3	3	3	58
R036	Male	25-30 years	Bachelor's degree	Nurses/Midwives	Madina Hospital	1-5 years	1	2	2	8	4	2	4	4	4	5	5	4	2	4	4	4	4	5	5	4	3	2	2	4	4	2	4	4	5	2	4	4	4	2	2	2	4	2	2	4	4	4	61
R037	Male	25-30 years	Bachelor's degree	Physicians	Madina Hospital	1-5 years	1	2	2	6	4	2	3	3	1	4	4	4	4	3	2	5	2	4	4	4	4	4	2	4	4	4	4	4	4	4	4	3	4	4	4	4	1	2	2	4	5	4	51
R038	Female	25-30 years	Bachelor's degree	Laboratory technicians	Madina Hospital	1-5 years	2	2	2	5	4	2	4	2	4	4	4	4	4	4	2	3	5	2	2	4	2	2	4	2	2	4	4	3	4	4	4	4	4	4	4	4	2	2	4	4	4	4	50
R039	Female	More than 40 years	Master's degree	Physicians	Madina Hospital	More than 10 years	2	4	3	6	4	4	5	2	5	5	5	5	5	5	5	5	5	5	5	5	5	2	4	4	5	5	5	5	5	5	5	2	5	4	2	4	5	4	4	4	5	4	72
R040	Male	25-30 years	Bachelor's degree	Nurses/Midwives	Madina Hospital	More than 10 years	1	2	2	7	4	4	4	4	4	4	4	4	4	4	2	4	4	4	4	4	4	4	2	4	4	2	4	4	4	4	4	2	4	4	4	2	4	2	2	4	4	4	58
R041	Male	25-30 years	Diploma/HND	Nurses/Midwives	Madina Hospital	More than 10 years	1	2	1	7	4	4	4	4	4	5	3	4	4	4	5	4	3	5	3	2	3	2	1	2	1	3	4	4	5	3	2	3	4	3	5	5	3	3	4	5	4	4	57
R042	Male	More than 40 years	Bachelor's degree	Nurses/Midwives	Madina Hospital	More than 10 years	1	4	2	7	4	4	4	4	4	4	4	4	4	4	5	5	5	5	5	5	4	2	1	4	4	4	5	4	4	4	4	4	5	4	5	5	4	4	4	3	4	4	66
R043	Male	25-30 years	Master's degree	Nurses/Midwives	Madina Hospital	More than 10 years	1	2	3	7	4	4	5	5	5	5	5	5	5	5	5	5	5	5	5	5	3	5	1	5	5	5	5	5	5	5	5	5	5	5	5	1	2	2	4	5	5	5	73
R044	Male	25-30 years	Bachelor's degree	Laboratory technicians	Madina Hospital	6-10 years	1	2	2	5	4	3	4	4	3	2	4	4	2	4	4	2	4	3	2	4	2	2	4	4	3	2	4	1	4	5	4	3	4	3	3	4	1	2	5	5	4	3	48
R045	Male	25-30 years	Bachelor's degree	Nurses/Midwives	Madina Hospital	1-5 years	1	2	2	7	4	2	4	5	5	5	5	4	4	4	4	4	4	4	4	5	4	2	4	4	4	5	5	5	5	5	5	4	2	4	5	2	4	4	4	5	5	5	65
R046	Male	Less than 25 years	Bachelor's degree	Nurses/Midwives	Madina Hospital	1-5 years	1	1	2	8	4	2	4	2	4	5	4	5	4	4	4	5	4	4	4	4	4	1	4	2	2	4	4	2	2	2	4	2	2	4	4	4	4	2	5	4	4	4	61
R047	Female	31-40 years	Bachelor's degree	Pharmacists	Madina Hospital	Less than 1 year	2	3	2	10	4	1	4	3	1	1	4	3	3	3	2	3	4	3	3	4	3	3	2	3	2	3	4	3	4	4	3	4	4	3	4	3	2	5	5	1	3	5	44
R048	Female	31-40 years	Bachelor's degree	Physicians	Madina Hospital	1-5 years	2	3	2	6	4	2	4	5	3	5	5	5	5	3	5	2	5	5	2	5	3	4	3	2	5	2	5	5	5	5	4	3	2	5	5	5	5	1	5	5	2	5	62
R049	Female	More than 40 years	Bachelor's degree	Physicians	Madina Hospital	6-10 years	2	4	2	6	4	3	5	4	5	4	4	3	4	3	4	4	3	4	3	4	4	2	2	3	3	4	4	4	4	4	4	3	3	4	4	3	4	3	3	4	4	3	58
R050	Female	Less than 25 years	Bachelor's degree	Physicians	Madina Hospital	Less than 1 year	2	1	2	6	4	1	4	5	5	5	4	4	5	5	4	5	5	5	4	2	4	1	2	1	2	5	5	5	4	4	5	5	5	5	4	5	1	2	2	5	5	4	66
R051	Female	25-30 years	Bachelor's degree	Physicians	Madina Hospital	1-5 years	2	2	2	6	4	2	5	4	3	4	2	5	4	5	5	4	2	4	4	4	4	1	4	4	2	4	5	4	4	2	4	1	5	4	4	5	2	4	5	1	2	1	59
R052	Female	More than 40 years	Master's degree	Physicians	Madina Hospital	More than 10 years	2	4	3	6	4	4	5	5	4	2	5	5	5	5	5	5	5	5	5	5	1	2	2	5	5	1	5	5	5	5	5	4	4	5	5	5	5	5	5	5	5	5	67
R053	Female	25-30 years	Bachelor's degree	Nurses/Midwives	Madina Hospital	1-5 years	2	2	2	8	4	2	5	4	1	2	3	5	2	3	4	5	1	2	5	4	5	2	1	4	3	1	4	5	3	4	1	5	4	2	3	5	2	4	5	2	1	4	51
R054	Male	25-30 years	Bachelor's degree	Physicians	Madina Hospital	1-5 years	1	2	2	6	4	2	5	3	5	5	5	4	5	5	4	5	4	5	3	5	1	1	4	2	1	5	5	4	4	5	5	5	5	4	5	5	3	2	5	5	4	5	64
R055	Male	25-30 years	Master's degree	Nurses/Midwives	Madina Hospital	1-5 years	1	2	3	8	4	2	4	3	5	5	5	5	4	3	4	5	4	4	4	5	1	1	2	1	3	5	5	5	5	4	5	5	5	5	4	5	1	1	4	5	4	4	61
R056	Male	31-40 years	Diploma/HND	Nurses/Midwives	Madina Hospital	6-10 years	1	3	1	8	4	3	4	4	4	4	3	4	4	3	2	3	3	4	3	5	2	1	2	1	1	3	4	4	3	4	3	3	3	4	3	2	1	1	2	3	3	3	52
R057	Female	25-30 years	Bachelor's degree	Nurses/Midwives	Madina Hospital	More than 10 years	2	2	2	8	4	4	3	5	3	3	4	5	4	3	4	4	3	4	4	5	2	2	2	3	4	1	4	5	3	5	1	5	5	4	5	4	3	2	5	4	4	5	56
R058	Male	25-30 years	Bachelor's degree	Nurses/Midwives	Madina Hospital	1-5 years	1	2	2	8	4	2	4	4	4	5	5	4	4	4	4	4	4	4	4	5	3	2	2	1	3	4	4	4	4	4	4	4	2	4	4	4	3	2	4	2	4	4	62
R059	Female	25-30 years	Bachelor's degree	Physicians	Madina Hospital	1-5 years	2	2	2	6	4	2	4	5	5	4	4	5	5	4	4	2	4	4	5	5	2	1	2	2	2	4	4	4	2	4	4	2	4	4	4	2	4	2	4	4	2	2	62
R060	Female	31-40 years	Bachelor's degree	Other professions	Madina Hospital	More than 10 years	2	3	2	1	4	4	5	4	4	4	2	3	5	3	2	4	2	4	4	4	1	4	2	2	5	3	4	4	1	5	5	4	3	4	4	5	2	2	5	1	4	2	51
R061	Male	31-40 years	Bachelor's degree	Nurses/Midwives	Madina Hospital	6-10 years	1	3	2	8	4	3	4	4	4	4	4	4	4	4	4	4	4	4	2	4	2	1	3	2	2	2	4	4	4	2	4	4	4	4	4	4	4	2	4	4	4	4	56
R062	Female	25-30 years	Bachelor's degree	Physicians	Madina Hospital	1-5 years	2	2	2	6	4	2	3	5	4	1	5	3	5	5	4	5	4	5	5	3	2	2	2	4	4	3	1	1	4	1	4	1	2	5	4	3	2	2	5	5	3	5	59
R063	Male	25-30 years	Bachelor's degree	Nurses/Midwives	Madina Hospital	1-5 years	1	2	2	8	4	2	4	5	4	2	3	1	1	5	2	4	5	3	5	2	1	2	5	2	5	3	5	5	5	4	4	2	4	3	5	5	2	1	5	1	5	5	47
R064	Male	25-30 years	Bachelor's degree	Nurses/Midwives	Madina Hospital	1-5 years	1	2	2	8	4	2	4	4	3	4	3	4	4	4	4	3	3	4	3	4	5	4	1	4	1	4	4	3	4	2	3	4	4	4	3	2	1	4	4	3	4	5	56
R065	Male	25-30 years	Bachelor's degree	Nurses/Midwives	Madina Hospital	Less than 1 year	1	2	2	8	4	1	2	4	5	5	4	5	4	4	4	4	4	5	5	5	2	1	2	3	4	4	4	4	5	4	4	4	2	4	4	2	2	2	4	4	4	4	62
R066	Male	Less than 25 years	Bachelor's degree	Physicians	Mogadishu Specialist Hospital	Less than 1 year	1	1	2	6	5	1	5	4	2	2	4	5	5	3	3	5	5	4	4	3	4	2	5	4	4	3	4	4	4	4	3	4	4	4	2	2	4	2	4	4	4	3	58
R067	Female	25-30 years	Bachelor's degree	Physicians	Mogadishu Specialist Hospital	1-5 years	2	2	2	6	5	2	4	5	4	2	4	5	5	4	5	4	5	5	5	4	4	4	4	5	4	4	5	4	4	4	4	4	3	4	5	4	4	4	2	5	5	5	65
R068	Female	25-30 years	Bachelor's degree	Physicians	Mogadishu Specialist Hospital	Less than 1 year	2	2	2	6	5	1	4	5	2	4	5	4	4	4	4	5	5	5	5	5	1	4	3	3	5	4	5	4	4	4	4	2	4	4	4	4	5	3	4	4	5	4	62
R069	Male	Less than 25 years	Bachelor's degree	Nurses/Midwives	Mogadishu Specialist Hospital	1-5 years	1	1	2	8	5	2	1	1	2	3	3	4	4	3	2	1	5	3	3	1	3	4	4	4	4	1	5	2	3	4	4	4	2	2	5	3	4	4	2	3	4	5	39
R070	Male	Less than 25 years	Bachelor's degree	Nurses/Midwives	Mogadishu Specialist Hospital	1-5 years	1	1	2	8	5	2	4	5	5	5	5	4	5	3	5	5	1	4	3	5	4	2	3	4	4	5	1	2	5	4	5	2	3	3	5	4	4	1	5	3	5	5	63
R071	Male	Less than 25 years	Diploma/HND	Nurses/Midwives	Mogadishu Specialist Hospital	Less than 1 year	1	1	1	8	5	1	3	3	3	3	3	3	3	3	3	3	3	3	3	3	1	1	2	3	1	3	3	3	3	3	3	3	3	3	3	3	4	3	3	3	3	3	43
R072	Female	31-40 years	Diploma/HND	Nurses/Midwives	Mogadishu Specialist Hospital	1-5 years	2	3	1	8	5	2	4	2	5	5	5	5	4	4	4	2	4	4	4	4	3	3	3	3	3	4	5	5	4	5	5	4	2	2	4	4	3	3	1	4	4	2	59
R073	Female	More than 40 years	PhD	Physicians	Mogadishu Specialist Hospital	More than 10 years	2	4	4	6	5	4	4	2	1	4	2	4	4	4	5	5	5	5	5	3	4	2	2	5	5	4	5	4	5	5	5	5	2	5	5	5	5	2	5	5	5	5	57
R074	Male	Less than 25 years	Bachelor's degree	Laboratory technicians	Mogadishu Specialist Hospital	Less than 1 year	1	1	2	5	5	1	4	3	3	3	5	5	3	2	1	5	4	4	3	1	2	4	5	4	5	2	5	5	5	5	5	5	4	4	5	5	4	4	5	5	5	5	48
R075	Female	31-40 years	PhD	Other professions	Mogadishu Specialist Hospital	More than 10 years	2	3	4	13	5	4	2	4	4	4	3	5	5	5	4	2	4	3	4	4	3	4	2	4	4	4	5	4	4	4	4	4	4	4	4	4	4	1	4	4	4	4	56
R076	Male	25-30 years	Master's degree	Physicians	Mogadishu Specialist Hospital	1-5 years	1	2	3	6	5	2	5	3	4	5	5	4	5	4	4	5	5	5	5	5	4	4	4	4	4	5	5	5	4	5	5	4	5	5	5	5	4	2	4	5	5	5	68
R077	Female	More than 40 years	PhD	Physicians	Mogadishu Specialist Hospital	More than 10 years	2	4	4	6	5	4	4	4	5	2	5	5	5	5	5	5	5	5	5	5	4	5	5	5	5	5	5	5	5	5	5	5	5	4	4	4	2	4	4	4	5	5	69
R078	Female	25-30 years	Bachelor's degree	Physicians	Mogadishu Specialist Hospital	1-5 years	2	2	2	6	5	2	4	5	4	4	5	5	4	5	3	4	2	4	5	4	1	4	5	5	5	5	5	5	5	5	2	2	2	4	4	5	4	5	1	4	5	4	59
R079	Female	31-40 years	Master's degree	Physicians	Mogadishu Specialist Hospital	6-10 years	2	3	3	6	5	3	5	4	1	1	5	5	1	3	2	4	5	4	5	5	4	2	4	5	4	4	5	5	4	5	4	2	4	2	4	4	2	2	5	4	4	4	54
R080	Female	25-30 years	Bachelor's degree	Physicians	Mogadishu Specialist Hospital	Less than 1 year	2	2	2	6	5	1	4	4	4	5	4	3	4	5	3	3	3	3	3	4	4	1	4	4	5	4	4	4	4	3	3	3	3	4	4	4	4	4	3	3	3	4	56
R081	Male	Less than 25 years	Bachelor's degree	Nurses/Midwives	Mogadishu Specialist Hospital	Less than 1 year	1	1	2	8	5	1	5	4	4	4	3	3	1	4	1	5	4	4	2	4	2	3	2	4	2	4	3	4	3	4	5	5	3	4	4	3	3	3	3	4	4	4	50
R082	Male	25-30 years	Master's degree	Nurses/Midwives	Mogadishu Specialist Hospital	6-10 years	1	2	3	8	5	3	5	5	4	4	4	5	4	4	4	4	4	5	5	5	2	1	1	2	2	2	2	5	4	5	4	4	5	2	5	5	5	2	5	5	5	5	64
R083	Male	Less than 25 years	Bachelor's degree	Nurses/Midwives	Mogadishu Specialist Hospital	1-5 years	1	1	2	8	5	2	5	4	5	4	5	4	4	5	5	4	5	2	2	5	4	1	4	4	4	2	4	2	4	5	2	2	2	4	4	5	5	2	4	2	4	4	63
R084	Female	25-30 years	PhD	Physicians	Mogadishu Specialist Hospital	1-5 years	2	2	4	6	5	2	5	4	4	4	3	5	5	5	5	5	5	5	5	5	5	4	4	4	4	4	5	5	5	5	4	4	4	5	5	5	4	2	4	5	5	5	70
R085	Male	25-30 years	Bachelor's degree	Laboratory technicians	Mogadishu Specialist Hospital	Less than 1 year	1	2	2	5	5	1	5	5	4	3	1	2	4	4	4	4	4	5	5	3	3	4	5	5	5	4	5	4	4	3	4	4	5	5	4	3	5	4	2	4	4	5	56
R086	Female	25-30 years	Bachelor's degree	Laboratory technicians	Mogadishu Specialist Hospital	1-5 years	2	2	2	5	5	2	4	5	3	5	5	1	1	3	5	2	5	5	5	5	2	1	2	2	3	4	3	3	5	4	4	5	5	5	5	3	2	2	1	3	4	2	56
R087	Female	31-40 years	Master's degree	Physicians	Mogadishu Specialist Hospital	6-10 years	2	3	3	6	5	3	4	4	2	5	5	5	4	4	5	4	5	5	5	4	1	2	2	5	4	2	4	4	4	4	4	5	5	5	4	4	1	2	2	4	5	5	62
R088	Male	Less than 25 years	Bachelor's degree	Nurses/Midwives	Mogadishu Specialist Hospital	Less than 1 year	1	1	2	7	5	1	5	5	4	4	4	4	3	4	4	3	4	4	3	4	1	1	1	5	5	4	4	3	3	2	3	2	4	2	2	2	2	1	2	4	4	4	56
R089	Male	Less than 25 years	Bachelor's degree	Laboratory technicians	Mogadishu Specialist Hospital	Less than 1 year	1	1	2	5	5	1	4	2	4	3	4	4	2	5	5	5	5	4	3	5	2	1	2	2	1	5	2	2	1	2	2	2	2	2	4	2	4	4	4	5	2	2	57
R090	Male	Less than 25 years	Bachelor's degree	Laboratory technicians	Mogadishu Specialist Hospital	1-5 years	1	1	2	5	5	2	5	4	4	3	4	4	3	4	3	4	4	4	3	5	1	1	1	3	4	4	5	4	5	4	4	4	2	4	4	2	4	2	2	2	2	4	55
R091	Male	Less than 25 years	Bachelor's degree	Nurses/Midwives	Mogadishu Specialist Hospital	1-5 years	1	1	2	8	5	2	5	4	5	5	4	4	3	5	5	5	3	3	2	5	1	2	4	2	4	2	2	2	2	1	1	5	5	1	4	2	4	4	2	2	1	5	59
R092	Male	Less than 25 years	Bachelor's degree	Laboratory technicians	Mogadishu Specialist Hospital	Less than 1 year	1	1	2	5	5	1	4	4	2	2	4	4	4	4	4	4	2	4	4	4	4	1	1	4	4	4	4	4	4	4	4	4	5	4	4	4	4	4	2	2	4	4	54
R093	Female	Less than 25 years	Bachelor's degree	Physicians	Mogadishu Specialist Hospital	1-5 years	2	1	2	6	5	2	4	3	1	3	5	1	5	3	2	2	2	2	1	5	2	2	2	2	2	3	5	5	5	1	5	5	5	2	5	5	4	2	5	5	5	5	41
R094	Female	25-30 years	Bachelor's degree	Other professions	Mogadishu Specialist Hospital	6-10 years	2	2	2	12	5	3	4	3	5	4	3	5	2	3	2	4	1	5	1	5	1	1	1	1	1	1	3	2	5	4	2	2	5	2	3	5	1	1	2	5	2	3	48
R095	Female	Less than 25 years	Bachelor's degree	Physicians	Mogadishu Specialist Hospital	1-5 years	2	1	2	6	5	2	5	5	5	5	5	4	4	4	4	4	4	4	4	4	3	5	3	1	2	5	5	4	4	4	5	3	5	5	5	3	4	2	1	4	5	5	64
R096	Male	Less than 25 years	Bachelor's degree	Pharmacists	Mogadishu Specialist Hospital	1-5 years	1	1	2	10	5	2	5	4	4	4	4	5	4	5	4	4	4	4	5	5	2	2	2	2	1	2	4	4	2	2	4	4	5	4	4	4	4	1	2	1	1	1	63
R097	Female	Less than 25 years	Bachelor's degree	Nurses/Midwives	Mogadishu Specialist Hospital	1-5 years	2	1	2	8	5	2	4	4	5	5	5	5	4	4	5	4	4	5	5	4	2	2	4	2	4	5	4	4	4	5	4	5	5	4	5	2	4	4	3	4	5	5	65
R098	Female	Less than 25 years	Diploma/HND	Laboratory technicians	Mogadishu Specialist Hospital	1-5 years	2	1	1	5	5	2	5	5	5	5	5	5	5	5	5	5	5	5	5	5	2	1	2	4	2	4	4	5	5	5	5	5	5	4	5	5	4	3	5	5	5	5	72
R099	Female	25-30 years	Bachelor's degree	Pharmacists	Mogadishu Specialist Hospital	6-10 years	2	2	2	10	5	3	4	5	4	4	4	4	2	2	3	5	3	1	5	5	1	1	2	1	1	4	2	4	4	3	3	2	5	4	5	4	1	1	2	3	4	2	52
R100	Female	31-40 years	Master's degree	Other professions	Mogadishu Specialist Hospital	6-10 years	2	3	3	4	5	3	5	5	5	5	5	5	5	5	5	5	5	5	5	5	2	3	2	3	4	4	4	5	5	5	5	4	4	4	4	4	5	1	5	4	4	4	72
R101	Male	25-30 years	Bachelor's degree	Physicians	Mogadishu Specialist Hospital	Less than 1 year	1	2	2	6	5	1	4	4	5	4	5	5	2	4	5	4	5	5	5	4	1	1	2	2	4	5	5	4	5	2	4	2	2	5	4	2	2	1	2	4	5	5	62
R102	Male	Less than 25 years	Bachelor's degree	Nurses/Midwives	Mogadishu Specialist Hospital	1-5 years	1	1	2	8	5	2	5	4	3	2	3	4	2	2	2	4	3	4	5	4	4	2	5	5	5	5	3	4	4	4	4	4	5	4	4	3	5	4	5	4	4	4	51
R103	Male	Less than 25 years	Bachelor's degree	Nurses/Midwives	Mogadishu Specialist Hospital	Less than 1 year	1	1	2	8	5	1	4	4	4	4	4	4	4	4	4	4	4	4	4	4	1	1	1	2	3	4	4	4	4	4	4	4	4	4	4	4	3	3	4	4	4	4	57
R104	Male	Less than 25 years	Bachelor's degree	Laboratory technicians	Mogadishu Specialist Hospital	Less than 1 year	1	1	2	5	5	1	5	4	4	5	2	4	4	4	5	5	4	4	2	4	2	4	2	4	4	3	3	3	4	5	4	5	5	4	4	4	2	4	3	4	5	4	58
R105	Male	Less than 25 years	Bachelor's degree	Nurses/Midwives	Mogadishu Specialist Hospital	1-5 years	1	1	2	7	5	2	3	2	4	5	3	5	4	5	3	5	1	2	4	3	3	1	1	2	4	4	4	3	4	2	4	5	5	3	5	4	2	1	5	3	5	2	52
R106	Female	Less than 25 years	Bachelor's degree	Physicians	Mogadishu Specialist Hospital	Less than 1 year	2	1	2	6	5	1	5	4	4	5	4	4	4	5	4	4	2	4	3	4	4	2	2	1	3	1	4	5	4	4	4	4	4	4	5	3	1	2	5	4	5	4	60
R107	Male	Less than 25 years	Bachelor's degree	Nurses/Midwives	Mogadishu Specialist Hospital	1-5 years	1	1	2	8	5	2	4	3	3	3	1	4	5	2	3	4	2	3	4	2	1	1	2	1	2	2	4	2	4	1	5	4	2	3	2	2	4	4	4	2	1	4	44
R108	Male	Less than 25 years	Bachelor's degree	Nurses/Midwives	Mogadishu Specialist Hospital	1-5 years	1	1	2	8	5	2	3	4	1	2	3	1	3	3	2	3	1	4	3	3	4	2	3	5	4	3	4	3	3	3	3	3	2	3	4	3	5	1	5	4	4	4	40
R109	Female	Less than 25 years	Bachelor's degree	Laboratory technicians	Mogadishu Specialist Hospital	1-5 years	2	1	2	5	5	2	4	4	4	4	4	4	4	4	4	4	4	4	4	4	3	2	3	1	2	4	4	4	4	4	4	4	4	4	4	4	3	3	4	4	4	4	59
R110	Female	25-30 years	Bachelor's degree	Physicians	Mogadishu Specialist Hospital	Less than 1 year	2	2	2	6	5	1	5	5	5	4	5	5	5	5	5	5	4	5	5	5	2	2	2	2	2	5	5	5	5	5	5	5	5	5	4	5	2	2	5	5	5	5	70
R111	Female	31-40 years	Master's degree	Other professions	Mogadishu Specialist Hospital	6-10 years	2	3	3	12	5	3	5	4	5	5	5	5	5	5	5	5	5	5	5	5	1	1	1	1	1	4	5	5	5	5	5	5	5	4	4	5	1	1	5	5	5	5	70
R112	Male	25-30 years	Bachelor's degree	Physicians	Mogadishu Specialist Hospital	1-5 years	1	2	2	6	5	2	3	4	4	5	5	4	2	3	3	4	2	3	4	5	3	5	5	5	5	4	4	4	3	5	5	3	3	4	4	2	5	4	2	4	4	4	54
R113	Female	25-30 years	Bachelor's degree	Physicians	Mogadishu Specialist Hospital	1-5 years	2	2	2	6	5	2	4	5	4	4	4	4	2	4	5	4	4	4	5	3	4	2	2	4	4	4	5	4	4	5	5	5	4	4	5	2	3	2	2	3	2	4	60
R114	Female	25-30 years	Bachelor's degree	Physicians	Mogadishu Specialist Hospital	1-5 years	2	2	2	6	5	2	5	4	2	4	5	4	4	5	5	5	5	5	5	5	1	2	4	5	5	5	5	5	5	5	5	5	5	5	5	1	4	2	1	5	5	5	64
R115	Male	25-30 years	Bachelor's degree	Physicians	Mogadishu Specialist Hospital	1-5 years	1	2	2	6	5	2	5	5	5	5	5	5	5	5	5	5	5	5	5	5	3	4	1	5	5	5	5	5	5	5	5	4	5	4	5	1	5	1	1	5	5	5	73
R116	Female	31-40 years	Master's degree	Physicians	Mogadishu Specialist Hospital	6-10 years	2	3	3	6	5	3	5	5	3	4	5	5	5	5	5	1	5	5	5	5	1	4	1	5	5	5	5	5	5	5	3	4	5	5	4	5	5	1	5	5	5	5	64
R117	Female	More than 40 years	Master's degree	Physicians	Mogadishu Specialist Hospital	More than 10 years	2	4	3	6	5	4	5	4	5	2	4	5	4	4	4	4	5	4	5	4	3	5	5	5	5	4	4	4	4	4	4	4	1	4	5	4	5	4	4	4	5	5	62
R118	Male	25-30 years	Bachelor's degree	Other professions	Mogadishu Specialist Hospital	1-5 years	1	2	2	3	5	2	5	5	5	4	4	4	4	4	3	2	2	2	5	4	4	4	4	5	5	2	4	4	2	2	4	5	5	4	3	2	5	4	4	2	5	5	57
R119	Male	25-30 years	Master's degree	Physicians	Mogadishu Specialist Hospital	Less than 1 year	1	2	3	6	5	1	4	4	4	4	5	5	5	1	5	4	5	5	5	4	1	1	3	4	4	1	5	5	5	5	4	3	5	4	5	4	4	4	3	4	4	4	61
R120	Male	25-30 years	Bachelor's degree	Physicians	Mogadishu Specialist Hospital	1-5 years	1	2	2	6	5	2	4	5	4	3	5	5	4	5	4	5	5	4	4	4	4	4	4	5	5	2	4	5	5	5	4	5	5	3	5	4	2	2	1	3	5	5	65
R121	Male	25-30 years	Bachelor's degree	Physicians	Mogadishu Specialist Hospital	1-5 years	1	2	2	6	5	2	1	4	2	2	4	5	2	4	4	2	5	5	5	5	4	5	4	5	5	5	4	5	4	4	4	4	4	2	4	2	5	2	2	4	5	5	54
R122	Female	25-30 years	Bachelor's degree	Physicians	Mogadishu Specialist Hospital	1-5 years	2	2	2	6	5	2	5	4	4	4	5	4	5	5	5	5	5	5	5	5	5	5	4	5	5	5	5	5	4	5	4	5	3	5	2	2	4	2	4	4	5	4	71
R123	Male	25-30 years	Bachelor's degree	Nurses/Midwives	Mogadishu Specialist Hospital	Less than 1 year	1	2	2	8	5	1	2	2	4	5	4	4	4	2	3	5	5	4	2	4	2	2	3	3	2	5	5	4	3	2	1	5	1	2	3	4	4	2	4	5	3	3	52
R124	Male	Less than 25 years	Bachelor's degree	Nurses/Midwives	Mogadishu Specialist Hospital	1-5 years	1	1	2	7	5	2	3	5	5	1	2	3	5	1	2	2	4	5	1	4	3	2	4	3	5	2	3	4	4	3	2	4	2	3	3	5	1	1	1	4	5	2	46
R125	Male	Less than 25 years	Bachelor's degree	Nurses/Midwives	Mogadishu Specialist Hospital	1-5 years	1	1	2	7	5	2	4	4	4	4	4	4	4	4	4	4	4	4	4	4	5	1	4	2	5	4	4	4	4	4	4	4	4	4	4	4	1	4	4	4	4	4	61
R126	Female	25-30 years	Bachelor's degree	Physicians	Mogadishu Specialist Hospital	1-5 years	2	2	2	6	5	2	4	4	4	4	4	4	4	4	3	4	3	4	3	4	2	2	2	2	2	4	4	4	3	4	4	4	4	4	4	4	2	2	4	4	4	4	55
R127	Male	25-30 years	Bachelor's degree	Nurses/Midwives	Mogadishu Specialist Hospital	6-10 years	1	2	2	7	5	3	4	5	4	5	5	4	5	5	4	5	3	5	4	5	3	2	2	2	2	4	5	5	4	4	4	4	4	3	2	3	2	2	4	2	5	3	66
R128	Female	Less than 25 years	Bachelor's degree	Physicians	Mogadishu Specialist Hospital	1-5 years	2	1	2	6	5	2	3	4	4	3	4	3	4	4	4	4	5	4	5	4	4	1	1	2	2	4	4	4	4	4	4	4	4	4	4	4	3	3	2	4	5	5	59
R129	Male	Less than 25 years	Bachelor's degree	Nurses/Midwives	Mogadishu Specialist Hospital	1-5 years	1	1	2	7	5	2	2	1	3	5	1	3	1	3	2	1	2	3	5	1	2	4	2	3	4	4	5	1	3	1	5	3	2	1	1	5	4	3	4	2	2	5	35
R130	Male	Less than 25 years	Bachelor's degree	Nurses/Midwives	Mogadishu Specialist Hospital	1-5 years	1	1	2	7	5	2	4	3	4	4	4	3	4	3	4	3	3	4	5	4	3	4	4	1	5	5	4	4	5	3	4	5	4	3	5	3	1	3	3	5	4	4	55
R131	Male	Less than 25 years	Bachelor's degree	Nurses/Midwives	Mogadishu Specialist Hospital	Less than 1 year	1	1	2	8	5	1	5	4	3	2	1	3	4	2	5	4	3	4	5	4	3	1	2	3	3	4	5	4	3	5	4	5	5	4	3	5	3	2	5	4	3	5	52
R132	Male	Less than 25 years	Bachelor's degree	Laboratory technicians	Dr Sumait Hospital	1-5 years	1	1	2	5	2	2	3	5	3	5	5	3	1	5	5	5	5	5	5	5	2	1	2	3	1	5	2	5	5	5	1	3	1	5	5	2	2	1	4	4	5	4	62
R133	Female	25-30 years	Bachelor's degree	Laboratory technicians	Dr Sumait Hospital	1-5 years	2	2	2	5	2	2	4	4	4	3	5	5	3	4	3	3	3	4	4	5	1	5	2	2	5	5	4	3	3	3	3	4	2	4	5	4	1	1	2	3	3	3	55
R134	Male	25-30 years	Bachelor's degree	Nurses/Midwives	Dr Sumait Hospital	1-5 years	1	2	2	8	2	2	3	3	4	4	4	5	5	4	4	4	4	4	4	5	3	3	2	5	5	5	5	5	5	5	4	3	3	4	3	3	4	2	3	4	3	3	60
R135	Male	Less than 25 years	Bachelor's degree	Laboratory technicians	Dr Sumait Hospital	1-5 years	1	1	2	5	2	2	3	4	4	5	5	5	3	3	3	4	5	5	5	5	1	2	3	2	2	5	5	1	5	5	5	5	5	5	5	4	3	3	1	3	5	5	60
R136	Male	Less than 25 years	Bachelor's degree	Laboratory technicians	Dr Sumait Hospital	1-5 years	1	1	2	5	2	2	4	4	3	4	2	3	4	4	3	4	4	4	3	4	4	1	2	5	5	4	4	4	4	4	4	4	4	4	4	4	3	1	4	4	4	4	54
R137	Female	25-30 years	Bachelor's degree	Physicians	Dr Sumait Hospital	1-5 years	2	2	2	6	2	2	5	5	5	5	5	5	5	5	5	5	5	5	5	5	2	1	2	2	2	5	5	5	5	5	5	5	1	5	5	5	4	2	1	5	5	5	72
R138	Female	31-40 years	Bachelor's degree	Nurses/Midwives	Dr Sumait Hospital	6-10 years	2	3	2	8	2	3	5	4	5	5	5	5	5	5	5	5	4	5	5	5	4	4	1	1	1	5	5	5	5	5	5	5	5	5	5	2	1	1	5	5	5	5	72
R139	Male	25-30 years	Bachelor's degree	Physicians	Dr Sumait Hospital	1-5 years	1	2	2	6	2	2	5	1	1	1	5	5	5	5	5	5	5	1	5	5	2	2	1	3	4	5	5	5	5	5	5	5	1	1	5	5	5	4	5	5	5	5	56
R140	Male	Less than 25 years	Bachelor's degree	Nurses/Midwives	Dr Sumait Hospital	1-5 years	1	1	2	7	2	2	4	4	5	4	4	4	4	5	3	5	4	5	4	4	1	5	5	5	5	4	5	4	2	5	5	5	2	5	2	2	5	5	2	4	3	4	60
R141	Female	25-30 years	Master's degree	Nurses/Midwives	Dr Sumait Hospital	6-10 years	2	2	3	8	2	3	4	4	4	4	4	4	4	4	4	4	4	4	4	4	2	2	4	4	4	4	3	3	3	3	3	4	4	4	4	4	3	3	4	4	4	4	58
R142	Female	31-40 years	Bachelor's degree	Nurses/Midwives	Dr Sumait Hospital	1-5 years	2	3	2	8	2	2	4	5	2	2	5	4	2	5	5	5	5	5	1	4	2	2	2	2	2	5	4	4	2	4	5	5	5	4	5	5	2	2	4	2	3	4	56
R143	Male	Less than 25 years	Bachelor's degree	Nurses/Midwives	Dr Sumait Hospital	Less than 1 year	1	1	2	8	2	1	5	5	5	4	4	5	5	4	5	4	5	4	5	4	1	1	4	1	1	3	3	2	4	4	2	3	4	5	4	4	1	3	4	2	2	2	65
R144	Male	Less than 25 years	Bachelor's degree	Nurses/Midwives	Dr Sumait Hospital	1-5 years	1	1	2	8	2	2	5	5	4	4	5	4	4	5	4	2	5	5	4	5	2	1	1	1	2	3	4	4	3	2	5	5	5	5	4	2	1	1	4	2	2	2	63
R145	Male	Less than 25 years	Bachelor's degree	Nurses/Midwives	Dr Sumait Hospital	1-5 years	1	1	2	8	2	2	5	5	5	4	5	4	5	4	4	4	4	5	4	4	1	2	2	3	4	4	5	5	5	2	3	3	5	4	4	2	4	3	2	2	4	5	63
R146	Male	Less than 25 years	Bachelor's degree	Nurses/Midwives	Dr Sumait Hospital	1-5 years	1	1	2	8	2	2	4	4	4	4	4	4	4	4	4	4	3	4	4	3	2	4	4	1	1	4	4	3	4	4	4	4	4	4	4	5	4	4	4	4	4	4	56
R147	Male	25-30 years	Bachelor's degree	Nurses/Midwives	Dr Sumait Hospital	1-5 years	1	2	2	8	2	2	5	5	5	4	4	5	5	4	4	4	5	4	4	5	2	2	2	2	2	2	5	5	5	4	4	3	5	5	2	2	2	2	2	2	2	3	65
R148	Male	Less than 25 years	Bachelor's degree	Laboratory technicians	Dr Sumait Hospital	Less than 1 year	1	1	2	5	2	1	5	5	5	5	4	5	4	4	4	4	5	4	5	4	2	1	1	1	4	2	5	5	2	2	3	3	5	5	5	2	4	4	2	3	2	2	65
R149	Male	Less than 25 years	Bachelor's degree	Nurses/Midwives	Dr Sumait Hospital	1-5 years	1	1	2	8	2	2	5	5	5	4	5	5	4	4	4	4	5	5	4	4	2	1	1	1	1	4	4	5	5	5	4	4	5	5	2	2	4	4	2	3	2	2	65
R150	Male	Less than 25 years	Bachelor's degree	Laboratory technicians	Dr Sumait Hospital	1-5 years	1	1	2	5	2	2	5	5	5	5	4	4	4	5	4	4	4	5	4	4	2	1	1	1	4	2	2	2	3	5	5	4	5	4	4	2	4	4	3	2	3	2	64
R151	Male	Less than 25 years	Bachelor's degree	Nurses/Midwives	Dr Sumait Hospital	1-5 years	1	1	2	8	2	2	5	3	3	2	3	3	3	3	3	5	5	5	3	4	2	1	2	1	4	5	3	2	5	5	1	1	5	5	4	5	4	4	3	5	1	5	52
R152	Male	Less than 25 years	Bachelor's degree	Nurses/Midwives	Dr Sumait Hospital	1-5 years	1	1	2	8	2	2	5	5	5	5	5	5	4	4	5	4	5	4	5	4	2	1	3	2	1	4	4	4	4	4	4	4	5	5	5	2	1	4	2	2	3	2	67
R153	Male	25-30 years	Master's degree	Nurses/Midwives	Dr Sumait Hospital	6-10 years	1	2	3	8	2	3	4	3	3	4	5	4	3	5	4	3	3	3	4	4	2	1	1	1	1	4	4	3	5	4	3	3	4	3	3	4	4	3	3	3	4	4	54
R154	Female	25-30 years	Bachelor's degree	Nurses/Midwives	Dr Sumait Hospital	1-5 years	2	2	2	8	2	2	5	4	3	5	4	3	4	4	1	4	2	2	3	4	3	2	1	2	3	2	3	4	4	4	4	2	2	2	4	2	4	3	4	4	4	3	51
R155	Female	25-30 years	Master's degree	Physicians	Dr Sumait Hospital	6-10 years	2	2	3	6	2	3	4	5	4	4	5	5	2	5	5	4	5	5	4	5	3	2	2	4	3	4	4	4	4	4	4	4	4	2	4	2	4	2	2	4	4	4	65
R156	Male	Less than 25 years	Bachelor's degree	Nurses/Midwives	Dr Sumait Hospital	1-5 years	1	1	2	8	2	2	5	4	4	3	5	4	5	4	5	4	5	4	5	4	4	4	2	4	4	4	5	4	5	5	4	5	4	4	5	4	4	2	4	5	5	4	65
R157	Female	25-30 years	Bachelor's degree	Laboratory technicians	Dr Sumait Hospital	1-5 years	2	2	2	5	2	2	4	3	4	3	5	4	3	4	3	3	4	5	5	5	4	2	2	5	5	5	5	4	4	4	4	3	3	4	3	4	5	1	2	3	3	3	59
R158	Female	Less than 25 years	Diploma/HND	Nurses/Midwives	Dr Sumait Hospital	Less than 1 year	2	1	1	8	2	1	3	4	3	4	2	3	3	4	2	3	3	2	2	3	2	2	3	4	4	3	4	2	5	3	3	4	2	3	4	4	4	3	2	3	3	4	43
R159	Male	Less than 25 years	PhD	Nurses/Midwives	Dr Sumait Hospital	Less than 1 year	1	1	4	8	2	1	3	3	3	3	3	3	3	3	3	3	3	3	3	3	3	1	2	3	4	3	3	3	3	3	3	3	3	3	3	3	3	2	3	3	3	3	45
R160	Female	25-30 years	Bachelor's degree	Physicians	Dr Sumait Hospital	1-5 years	2	2	2	6	2	2	5	4	1	1	5	5	5	5	5	5	5	5	5	5	3	3	3	3	3	5	5	4	5	5	5	4	5	4	4	4	3	3	5	5	5	5	64
R161	Male	25-30 years	Master's degree	Other professions	Dr Sumait Hospital	1-5 years	1	2	3	11	2	2	3	4	3	4	3	4	2	4	4	4	4	3	5	5	2	4	4	5	5	3	3	2	4	1	4	5	4	3	4	5	5	5	5	3	4	4	54
R162	Male	Less than 25 years	Bachelor's degree	Nurses/Midwives	Dr Sumait Hospital	1-5 years	1	1	2	8	2	2	5	5	5	5	5	5	5	5	5	5	5	5	5	5	1	2	4	1	2	5	5	5	5	5	5	5	5	5	5	5	4	3	5	5	5	5	71
R163	Male	Less than 25 years	Bachelor's degree	Nurses/Midwives	Horyaal Hospital	1-5 years	1	1	2	8	3	2	5	1	3	1	2	4	5	3	2	3	5	1	5	3	1	1	1	1	1	3	2	2	5	4	1	3	4	3	2	2	1	1	1	1	1	1	44
R164	Male	Less than 25 years	Bachelor's degree	Pharmacists	Horyaal Hospital	Less than 1 year	1	1	2	10	3	1	4	2	4	5	5	5	5	4	4	3	4	5	5	4	4	2	2	5	4	5	5	4	4	5	5	5	5	5	5	5	3	1	3	4	5	4	63
R165	Male	Less than 25 years	Bachelor's degree	Pharmacists	Horyaal Hospital	Less than 1 year	1	1	2	10	3	1	4	5	4	4	4	3	4	5	4	4	4	4	2	3	4	1	2	2	1	4	5	4	4	5	4	5	4	3	3	3	1	3	3	3	3	3	58
R166	Male	25-30 years	Bachelor's degree	Physicians	Horyaal Hospital	6-10 years	1	2	2	6	3	3	5	2	5	5	4	5	4	4	4	5	2	4	2	5	2	2	3	1	2	4	4	4	4	4	2	3	4	3	3	2	3	3	2	4	4	4	58
R167	Male	Less than 25 years	Bachelor's degree	Nurses/Midwives	Horyaal Hospital	1-5 years	1	1	2	8	3	2	5	4	3	4	4	5	3	4	5	4	3	5	4	5	4	1	2	2	4	4	4	5	5	5	5	4	2	2	1	5	4	2	1	5	4	5	62
R168	Female	25-30 years	Bachelor's degree	Physicians	Horyaal Hospital	1-5 years	2	2	2	6	3	2	4	3	3	4	3	3	3	3	3	4	3	3	3	4	2	1	2	4	4	5	5	3	3	3	3	3	3	4	5	3	5	5	1	2	3	4	48
R169	Male	Less than 25 years	Bachelor's degree	Physicians	Horyaal Hospital	1-5 years	1	1	2	6	3	2	5	4	5	5	5	5	4	5	4	5	5	5	5	5	4	3	3	4	2	5	5	5	3	5	5	2	5	5	5	5	2	5	2	4	5	5	71
R170	Male	Less than 25 years	Bachelor's degree	Nurses/Midwives	Horyaal Hospital	1-5 years	1	1	2	8	3	2	3	4	3	4	4	4	4	2	4	4	4	4	2	4	1	2	3	5	5	2	4	4	2	4	4	4	4	2	4	4	4	1	4	4	2	4	51
R171	Female	25-30 years	Bachelor's degree	Physicians	Horyaal Hospital	1-5 years	2	2	2	6	3	2	5	2	5	4	5	5	5	3	5	3	5	5	5	5	2	2	2	4	2	4	5	5	5	5	3	5	3	3	3	3	2	4	3	4	4	3	64
R172	Male	Less than 25 years	Bachelor's degree	Nurses/Midwives	Horyaal Hospital	Less than 1 year	1	1	2	7	3	1	5	4	3	5	5	5	4	4	5	4	5	5	4	5	3	3	1	4	4	5	5	4	5	4	4	4	5	5	5	2	4	3	3	2	2	3	66
R173	Male	25-30 years	Bachelor's degree	Nurses/Midwives	Horyaal Hospital	1-5 years	1	2	2	7	3	2	5	5	5	4	5	4	5	4	4	4	5	4	5	5	2	1	1	2	2	4	4	5	5	5	4	5	5	5	4	2	4	4	2	2	2	2	66
R174	Male	Less than 25 years	Bachelor's degree	Nurses/Midwives	Horyaal Hospital	Less than 1 year	1	1	2	7	3	1	5	5	4	5	4	4	4	5	5	5	4	5	4	5	2	1	2	1	1	4	5	4	4	5	5	5	5	5	5	3	1	2	2	2	3	2	66
R175	Male	Less than 25 years	Bachelor's degree	Laboratory technicians	Horyaal Hospital	Less than 1 year	1	1	2	5	3	1	4	4	4	4	5	5	4	5	5	5	4	4	5	4	2	1	1	2	3	4	5	5	5	5	4	4	4	5	5	5	4	4	4	5	2	4	64
R176	Female	More than 40 years	Master's degree	Physicians	Horyaal Hospital	6-10 years	2	4	3	6	3	3	5	5	5	4	5	4	5	5	4	5	4	5	5	4	2	1	1	2	4	4	4	5	5	5	4	5	5	5	5	2	4	4	2	2	3	2	67
R177	Male	25-30 years	Bachelor's degree	Nurses/Midwives	Horyaal Hospital	1-5 years	1	2	2	8	3	2	5	4	5	5	5	4	4	5	5	4	5	4	5	5	2	1	1	2	1	4	5	5	4	5	4	4	2	4	4	4	4	2	5	4	5	4	67
R178	Male	Less than 25 years	Bachelor's degree	Laboratory technicians	Horyaal Hospital	6-10 years	1	1	2	5	3	3	4	2	4	5	4	5	3	4	4	5	4	4	5	4	3	4	1	4	4	4	3	4	2	4	4	3	2	4	4	4	4	2	3	5	4	4	60
R179	Male	Less than 25 years	Bachelor's degree	Other professions	Horyaal Hospital	Less than 1 year	1	1	2	12	3	1	2	1	3	1	2	1	1	3	4	4	2	1	2	3	2	2	2	3	2	4	3	5	1	2	2	4	3	3	1	4	3	1	4	4	4	4	32
R180	Male	25-30 years	Bachelor's degree	Laboratory technicians	Horyaal Hospital	1-5 years	1	2	2	5	3	2	4	4	5	5	2	2	4	5	5	2	3	3	5	4	4	4	5	2	3	3	4	4	4	5	3	4	4	3	4	4	3	2	4	4	3	4	57
R181	Female	25-30 years	Bachelor's degree	Other professions	Horyaal Hospital	6-10 years	2	2	2	12	3	3	4	3	5	4	2	4	3	2	4	5	2	1	3	4	2	1	3	2	1	4	5	4	2	1	1	2	4	2	1	3	2	2	2	1	1	5	48
R182	Female	25-30 years	Bachelor's degree	Physicians	Horyaal Hospital	1-5 years	2	2	2	6	3	2	5	5	5	5	4	4	5	4	4	4	5	5	4	4	4	2	5	2	1	5	3	2	4	5	4	5	5	5	2	2	1	2	2	2	2	2	67
R183	Male	Less than 25 years	Bachelor's degree	Nurses/Midwives	Horyaal Hospital	1-5 years	1	1	2	8	3	2	5	4	4	4	4	5	4	4	4	4	4	4	4	4	1	1	1	2	2	3	4	3	5	5	4	4	4	4	5	2	3	3	3	2	3	1	59
R184	Female	31-40 years	Bachelor's degree	Other professions	Horyaal Hospital	Less than 1 year	2	3	2	12	3	1	4	4	4	4	4	4	4	4	2	3	2	2	2	2	2	1	1	3	2	4	4	4	4	4	4	4	4	4	4	4	4	4	4	4	4	4	47
R185	Male	Less than 25 years	Bachelor's degree	Nurses/Midwives	Horyaal Hospital	1-5 years	1	1	2	8	3	2	5	4	5	5	4	5	4	4	4	4	4	5	4	4	4	2	2	4	4	2	2	2	3	3	4	4	5	4	4	4	4	2	1	2	2	2	65
R186	Female	More than 40 years	Master's degree	Physicians	Horyaal Hospital	1-5 years	2	4	3	6	3	2	4	3	5	5	4	4	4	3	4	4	3	3	4	4	2	1	1	2	1	4	4	3	4	3	4	4	4	4	4	4	4	4	4	4	4	4	56
R187	Female	25-30 years	Bachelor's degree	Nurses/Midwives	Horyaal Hospital	1-5 years	2	2	2	8	3	2	4	3	2	1	5	5	2	4	1	3	4	3	1	5	2	2	4	5	4	2	5	4	2	5	1	2	1	3	5	3	5	4	2	1	2	3	45
R188	Male	Less than 25 years	Bachelor's degree	Nurses/Midwives	Horyaal Hospital	1-5 years	1	1	2	8	3	2	5	5	5	4	4	5	5	4	4	5	4	4	4	5	1	2	4	3	3	4	4	4	3	4	4	5	5	5	5	1	5	4	1	1	1	1	64
R189	Male	Less than 25 years	Bachelor's degree	Nurses/Midwives	Horyaal Hospital	1-5 years	1	1	2	8	3	2	5	5	5	5	4	4	5	5	4	5	4	4	5	5	1	1	1	2	2	4	2	4	2	1	5	4	5	5	5	4	5	5	2	5	1	1	66
R190	Male	25-30 years	Bachelor's degree	Physicians	Horyaal Hospital	Less than 1 year	1	2	2	6	3	1	4	5	4	4	5	5	4	4	4	4	5	5	5	5	1	1	2	2	2	4	4	4	4	5	4	5	4	4	3	4	1	2	4	4	5	5	64
R191	Male	Less than 25 years	Bachelor's degree	Nurses/Midwives	Horyaal Hospital	1-5 years	1	1	2	8	3	2	5	5	5	5	4	5	4	4	4	4	4	5	5	5	1	5	4	4	5	4	3	4	5	5	5	4	5	5	5	1	4	2	1	2	1	2	65
R192	Male	25-30 years	Bachelor's degree	Laboratory technicians	Horyaal Hospital	6-10 years	1	2	2	5	3	3	4	4	5	5	4	4	4	4	5	4	4	4	5	4	2	1	2	2	1	5	4	4	5	4	5	4	4	4	4	4	5	5	2	4	4	4	62
R193	Male	Less than 25 years	Bachelor's degree	Nurses/Midwives	Horyaal Hospital	1-5 years	1	1	2	8	3	2	5	4	5	3	4	3	2	4	5	5	5	4	5	4	4	4	2	4	4	5	4	3	2	2	5	5	5	5	4	1	4	2	2	2	1	2	62
R194	Female	25-30 years	Bachelor's degree	Physicians	Horyaal Hospital	1-5 years	2	2	2	6	3	2	5	2	5	4	1	5	5	5	4	5	5	4	5	4	3	1	1	1	4	4	5	5	5	5	4	2	4	4	2	4	5	5	5	5	5	5	62
R195	Female	More than 40 years	PhD	Physicians	Horyaal Hospital	More than 10 years	2	4	4	6	3	4	5	4	4	4	5	5	5	5	5	4	5	5	4	5	5	1	4	5	5	4	5	5	4	4	5	5	5	4	5	5	5	4	3	5	5	5	70
R196	Male	25-30 years	Bachelor's degree	Physicians	Welcare Hospital	1-5 years	1	2	2	6	7	2	4	2	4	4	4	4	4	4	4	4	4	4	4	4	2	2	2	4	5	4	3	4	4	4	4	3	4	4	4	4	5	4	2	4	4	4	56
R197	Female	31-40 years	Master's degree	Physicians	Horyaal Hospital	1-5 years	2	3	3	6	3	2	5	5	4	4	5	5	5	5	5	5	5	5	5	5	4	2	4	4	4	5	5	5	5	5	5	5	5	5	5	5	4	2	1	1	1	1	72
R198	Male	25-30 years	Bachelor's degree	Physicians	Horyaal Hospital	6-10 years	1	2	2	6	3	3	5	4	4	3	5	5	4	5	4	2	5	5	5	5	2	5	1	5	5	4	5	4	5	2	4	4	2	4	5	3	5	5	2	2	4	4	63
R199	Male	25-30 years	Bachelor's degree	Physicians	Welcare Hospital	Less than 1 year	1	2	2	6	7	1	4	4	4	4	5	5	5	5	4	5	5	5	5	5	2	4	2	4	4	5	4	5	4	4	4	3	4	4	2	4	4	1	5	4	4	5	67
R200	Male	Less than 25 years	Bachelor's degree	Nurses/Midwives	Welcare Hospital	1-5 years	1	1	2	8	7	2	4	5	3	5	4	4	4	2	4	5	1	2	4	5	4	4	5	4	4	4	4	4	4	5	4	4	4	5	4	4	5	4	4	2	4	4	56
R201	Female	More than 40 years	PhD	Physicians	Horyaal Hospital	More than 10 years	2	4	4	6	3	4	4	4	3	3	4	4	4	4	4	4	3	4	5	4	2	2	4	2	4	1	2	3	5	4	4	5	4	4	4	4	1	5	3	5	4	4	56
R202	Male	25-30 years	Bachelor's degree	Nurses/Midwives	Welcare Hospital	Less than 1 year	1	2	2	8	7	1	4	3	4	4	2	3	3	4	4	5	3	4	4	3	1	4	1	5	4	4	3	4	4	3	3	4	3	3	4	3	4	5	3	3	4	4	51
R203	Female	25-30 years	Bachelor's degree	Physicians	Horyaal Hospital	1-5 years	2	2	2	6	3	2	5	2	4	4	5	5	5	4	4	4	4	4	5	5	3	3	2	3	2	5	5	4	4	4	4	4	5	5	5	4	2	2	2	3	4	3	63
R204	Male	25-30 years	Bachelor's degree	Physicians	Welcare Hospital	1-5 years	1	2	2	6	7	2	5	3	5	5	5	5	1	4	4	4	5	5	5	5	1	2	1	4	4	4	5	5	5	5	4	3	5	3	4	5	4	2	1	4	4	4	62
R205	Female	Less than 25 years	Bachelor's degree	Pharmacists	Horyaal Hospital	Less than 1 year	2	1	2	10	3	1	4	4	5	4	3	4	4	5	5	2	3	5	4	5	5	3	4	5	5	2	3	5	5	4	5	1	4	5	4	5	4	2	5	5	5	5	62
R206	Male	Less than 25 years	Bachelor's degree	Pharmacists	Horyaal Hospital	1-5 years	1	1	2	10	3	2	4	4	2	3	3	2	4	4	5	2	5	5	2	5	4	2	1	2	2	2	4	4	4	2	3	4	4	4	2	3	2	1	2	3	1	1	54
R207	Male	Less than 25 years	Bachelor's degree	Pharmacists	Welcare Hospital	1-5 years	1	1	2	10	7	2	3	4	3	4	4	3	3	4	3	4	4	5	5	5	4	2	2	3	2	3	3	3	4	5	3	4	2	4	5	3	3	2	2	4	4	4	58
R208	Female	25-30 years	Bachelor's degree	Physicians	Horyaal Hospital	1-5 years	2	2	2	6	3	2	4	2	1	2	2	5	3	5	5	5	5	5	5	2	1	1	4	4	4	5	5	5	5	5	5	5	1	4	5	5	5	3	5	1	5	4	52
R209	Male	25-30 years	Bachelor's degree	Physicians	Horyaal Hospital	Less than 1 year	1	2	2	6	3	1	5	5	4	3	5	5	4	4	5	5	5	4	5	4	1	5	4	5	5	4	5	5	5	5	5	5	5	4	4	4	5	4	2	5	5	5	64
R210	Female	Less than 25 years	Bachelor's degree	Nurses/Midwives	Welcare Hospital	1-5 years	2	1	2	8	7	2	4	4	2	4	5	3	5	4	3	3	3	5	5	5	1	2	2	1	1	1	1	2	5	4	4	3	5	2	3	5	1	3	3	5	2	3	56
R211	Male	25-30 years	Bachelor's degree	Physicians	Welcare Hospital	Less than 1 year	1	2	2	6	7	1	5	4	4	5	4	4	5	5	4	4	4	4	4	4	1	2	3	1	1	4	4	3	4	3	4	4	4	4	4	5	2	4	5	4	4	3	61
R212	Male	25-30 years	Bachelor's degree	Nurses/Midwives	Welcare Hospital	1-5 years	1	2	2	8	7	2	2	4	4	4	4	4	4	4	4	4	4	4	5	5	2	2	1	1	1	5	4	4	4	4	5	4	2	4	4	4	1	1	4	4	4	4	58
R213	Male	Less than 25 years	Bachelor's degree	Nurses/Midwives	Welcare Hospital	1-5 years	1	1	2	8	7	2	5	2	4	5	4	5	5	4	5	4	4	4	5	5	1	2	4	4	4	5	5	5	4	4	4	5	4	4	4	2	4	2	1	1	4	5	62
R214	Male	Less than 25 years	Bachelor's degree	Nurses/Midwives	Welcare Hospital	1-5 years	1	1	2	8	7	2	4	4	4	2	2	4	2	4	4	3	3	4	4	4	2	1	1	1	1	4	4	2	2	2	4	2	4	4	4	2	5	1	2	4	4	3	50
R215	Male	Less than 25 years	Bachelor's degree	Nurses/Midwives	Welcare Hospital	Less than 1 year	1	1	2	8	7	1	2	4	4	2	4	4	4	4	4	4	2	2	2	4	2	2	2	1	1	2	4	4	4	4	4	2	4	4	2	4	4	4	4	4	2	4	48
R216	Male	Less than 25 years	Bachelor's degree	Nurses/Midwives	Welcare Hospital	1-5 years	1	1	2	8	7	2	5	4	3	5	4	3	4	3	2	5	4	5	2	3	4	4	2	2	2	3	4	2	2	5	3	2	2	4	5	5	2	2	2	4	5	4	56
R217	Female	31-40 years	Master's degree	Other professions	Welcare Hospital	1-5 years	2	3	3	12	7	2	5	4	4	4	2	5	4	4	4	4	5	5	5	2	2	1	2	2	4	5	5	4	5	5	4	4	4	5	5	5	3	3	4	4	4	4	59
R218	Female	31-40 years	Bachelor's degree	Laboratory technicians	Horyaal Hospital	1-5 years	2	3	2	5	3	2	4	4	3	4	4	4	5	4	4	4	4	5	3	3	4	4	2	4	4	3	4	4	4	5	3	4	5	4	5	4	5	4	3	4	4	3	59
R219	Male	Less than 25 years	Bachelor's degree	Nurses/Midwives	Welcare Hospital	1-5 years	1	1	2	8	7	2	2	5	2	4	2	1	5	4	5	3	2	5	1	1	3	2	3	2	4	4	5	5	2	1	5	5	5	5	4	2	1	1	4	4	1	5	45
R220	Male	25-30 years	Bachelor's degree	Physicians	Horyaal Hospital	1-5 years	1	2	2	6	3	2	4	4	2	5	4	5	4	2	3	5	3	2	4	4	1	1	2	1	2	3	3	4	3	5	4	3	4	3	3	4	2	5	3	3	4	4	52
R221	Male	Less than 25 years	Bachelor's degree	Laboratory technicians	Horyaal Hospital	1-5 years	1	1	2	5	3	2	4	5	4	5	4	5	4	5	4	4	4	5	4	5	3	4	3	2	2	4	4	4	4	4	4	2	2	4	4	2	2	2	4	4	4	4	65
R222	Female	Less than 25 years	Bachelor's degree	Other professions	Madina Hospital	1-5 years	2	1	2	2	4	2	4	4	3	4	5	5	4	4	2	5	3	4	4	5	3	4	1	4	2	5	3	3	4	4	4	4	4	4	5	2	2	2	1	5	5	5	59
R223	Male	25-30 years	Bachelor's degree	Laboratory technicians	Welcare Hospital	1-5 years	1	2	2	5	7	2	4	4	4	4	2	4	2	2	4	4	2	4	5	4	2	1	1	5	5	5	3	4	3	4	4	2	2	4	4	4	4	4	1	1	4	3	51
R224	Male	25-30 years	Bachelor's degree	Laboratory technicians	Welcare Hospital	1-5 years	1	2	2	5	7	2	4	4	4	4	5	4	2	2	4	4	4	4	5	4	3	4	4	4	5	4	4	4	3	4	4	2	2	4	4	4	2	1	1	4	4	2	57
R225	Female	25-30 years	Bachelor's degree	Nurses/Midwives	Horyaal Hospital	1-5 years	2	2	2	8	3	2	3	1	4	5	2	4	4	4	1	2	3	5	1	4	3	4	4	5	4	3	4	3	3	2	5	5	5	2	3	4	5	2	1	4	4	4	46
R226	Female	31-40 years	Master's degree	Physicians	Horyaal Hospital	1-5 years	2	3	3	6	3	2	4	4	5	4	5	5	2	4	5	1	5	5	5	5	4	4	1	5	2	5	5	5	5	5	5	4	2	4	2	2	4	1	2	2	2	5	63
R227	Female	31-40 years	Bachelor's degree	Physicians	Welcare Hospital	More than 10 years	2	3	2	6	7	4	5	4	4	4	4	5	5	5	3	5	5	5	5	4	1	2	2	2	3	2	3	5	5	5	5	5	3	5	5	4	5	2	2	4	4	2	64
R228	Male	Less than 25 years	Bachelor's degree	Nurses/Midwives	Dr Sumait Hospital	1-5 years	1	1	2	8	2	2	3	4	3	4	5	5	3	3	3	3	2	4	2	4	3	3	4	5	5	4	3	5	1	1	4	5	5	4	5	3	4	4	5	5	4	3	51
R229	Male	25-30 years	Bachelor's degree	Physicians	Dr Sumait Hospital	1-5 years	1	2	2	6	2	2	4	4	2	2	4	4	5	5	5	5	5	5	5	5	4	2	1	3	3	5	5	5	4	4	4	4	4	4	5	5	1	5	4	4	4	4	64
R230	Female	25-30 years	Bachelor's degree	Physicians	Dr Sumait Hospital	1-5 years	2	2	2	6	2	2	5	2	2	2	3	5	4	4	4	5	5	4	5	3	2	1	4	5	5	3	5	5	5	4	4	3	4	4	4	3	4	4	1	1	2	2	55
R231	Male	Less than 25 years	Bachelor's degree	Nurses/Midwives	Dr Sumait Hospital	1-5 years	1	1	2	8	2	2	5	5	5	5	5	5	5	5	5	5	5	5	5	5	4	4	4	4	5	5	5	5	5	5	5	5	5	5	5	5	4	4	5	5	5	5	74
R232	Male	25-30 years	Bachelor's degree	Physicians	Horyaal Hospital	6-10 years	1	2	2	6	3	3	5	4	4	3	5	4	4	5	3	4	4	4	4	4	1	1	1	1	1	4	4	4	4	4	4	4	4	5	1	2	1	1	4	4	3	5	58
R233	Female	More than 40 years	Master's degree	Physicians	Horyaal Hospital	More than 10 years	2	4	3	6	3	4	5	5	5	5	5	5	5	5	5	5	5	5	5	5	1	1	2	2	1	5	5	5	5	5	5	5	5	5	5	5	2	1	5	5	5	5	71
R234	Female	25-30 years	Bachelor's degree	Physicians	Horyaal Hospital	Less than 1 year	2	2	2	6	3	1	4	4	4	2	5	4	4	2	4	4	4	3	4	3	5	1	5	5	5	4	5	4	4	4	5	4	3	5	5	5	5	5	4	4	5	4	56
R235	Male	25-30 years	Bachelor's degree	Nurses/Midwives	Horyaal Hospital	1-5 years	1	2	2	8	3	2	4	4	5	5	5	5	5	5	2	5	5	5	5	2	4	2	4	4	4	5	5	5	2	5	5	5	5	5	5	2	5	4	2	5	5	2	66
R236	Female	25-30 years	Bachelor's degree	Nurses/Midwives	Horyaal Hospital	1-5 years	2	2	2	8	3	2	4	3	5	4	5	2	5	1	4	5	2	3	5	2	1	1	4	4	1	3	4	5	2	3	2	2	3	5	5	1	4	1	4	2	5	3	51
R237	Male	Less than 25 years	Bachelor's degree	Nurses/Midwives	Horyaal Hospital	1-5 years	1	1	2	8	3	2	4	4	5	4	4	4	3	4	2	4	4	4	3	4	4	1	2	3	5	2	3	3	5	3	4	3	4	3	4	3	1	2	2	4	3	4	57
R238	Male	Less than 25 years	Bachelor's degree	Nurses/Midwives	Horyaal Hospital	Less than 1 year	1	1	2	8	3	1	4	4	4	3	4	5	5	4	4	3	2	3	2	5	1	2	3	3	1	5	5	5	4	3	3	4	2	3	4	4	3	3	2	4	4	2	53
R239	Female	25-30 years	Bachelor's degree	Physicians	Horyaal Hospital	Less than 1 year	2	2	2	6	3	1	3	4	4	4	5	4	4	5	5	3	4	5	5	5	4	4	4	4	4	5	4	3	5	5	5	5	5	3	5	5	4	2	5	4	5	3	64
R240	Male	Less than 25 years	Bachelor's degree	Nurses/Midwives	Horyaal Hospital	1-5 years	1	1	2	8	3	2	4	4	4	4	4	4	4	5	5	2	5	5	5	5	3	4	4	2	4	4	4	4	4	4	4	4	4	4	4	4	4	4	2	2	4	4	63
R241	Female	31-40 years	Bachelor's degree	Laboratory technicians	Horyaal Hospital	1-5 years	2	3	2	5	3	2	4	4	5	5	3	4	4	4	4	5	3	3	4	3	2	2	4	4	4	4	4	3	4	3	3	2	4	4	5	3	5	2	4	4	4	3	57
R242	Male	31-40 years	PhD	Other professions	Horyaal Hospital	More than 10 years	1	3	4	9	3	4	2	4	4	2	4	4	4	4	4	4	4	2	4	4	3	1	2	3	3	2	2	4	4	4	4	4	2	5	5	5	4	2	2	4	5	5	53
R243	Male	25-30 years	PhD	Physicians	Horyaal Hospital	1-5 years	1	2	4	6	3	2	5	3	4	3	4	3	4	4	4	4	3	4	4	4	2	4	4	4	4	4	3	4	4	3	3	4	2	4	3	3	4	2	4	3	3	4	55
R244	Female	25-30 years	Bachelor's degree	Other professions	Horyaal Hospital	Less than 1 year	2	2	2	9	3	1	3	4	2	2	4	5	5	4	4	4	5	5	5	4	3	3	2	4	2	4	5	4	4	4	4	3	4	4	4	4	5	4	2	4	4	4	59
R245	Male	25-30 years	Bachelor's degree	Physicians	Horyaal Hospital	1-5 years	1	2	2	6	3	2	4	3	5	4	5	4	3	5	4	5	3	5	5	4	3	4	5	4	5	4	3	4	4	4	4	4	4	4	3	2	4	4	1	5	4	4	62
R246	Female	More than 40 years	Master's degree	Physicians	Horyaal Hospital	More than 10 years	2	4	3	6	3	4	5	4	4	5	5	5	4	4	5	4	5	5	5	5	4	4	3	5	5	4	4	5	4	5	4	3	4	5	5	5	4	4	2	4	5	5	69
R247	Male	25-30 years	Bachelor's degree	Nurses/Midwives	Horyaal Hospital	1-5 years	1	2	2	8	3	2	4	4	3	5	5	5	4	5	3	5	4	5	4	5	5	5	3	4	4	4	5	4	5	2	5	4	4	5	3	5	5	4	2	3	5	5	66
R248	Male	Less than 25 years	Bachelor's degree	Nurses/Midwives	Horyaal Hospital	1-5 years	1	1	2	8	3	2	5	2	5	2	1	5	2	2	4	5	1	5	5	4	4	2	3	4	1	5	5	5	5	5	5	5	5	5	5	5	2	1	5	5	5	5	52
R249	Male	25-30 years	Bachelor's degree	Physicians	Horyaal Hospital	1-5 years	1	2	2	6	3	2	4	3	3	2	4	3	4	3	3	3	3	4	4	4	1	1	1	1	1	4	3	3	3	4	4	5	5	5	4	4	1	1	4	2	5	3	48
R250	Female	More than 40 years	PhD	Physicians	Horyaal Hospital	More than 10 years	2	4	4	6	3	4	4	2	4	4	5	5	5	4	4	4	4	4	5	5	3	3	2	3	2	4	5	4	3	4	4	3	4	4	2	4	2	1	2	4	4	4	62
R251	Female	31-40 years	PhD	Other professions	Horyaal Hospital	More than 10 years	2	3	4	13	3	4	5	3	4	4	3	5	5	5	5	5	5	3	5	4	2	5	3	5	4	5	5	3	5	5	5	3	5	5	5	5	4	3	5	5	5	5	63
R252	Female	Less than 25 years	Bachelor's degree	Other professions	Horyaal Hospital	1-5 years	2	1	2	13	3	2	5	4	4	4	4	4	2	3	3	3	3	4	4	3	4	5	5	5	5	5	2	4	4	4	3	4	4	4	4	4	5	1	2	4	3	1	54
R253	Male	31-40 years	Master's degree	Physicians	Horyaal Hospital	6-10 years	1	3	3	6	3	3	4	4	2	2	4	4	4	4	5	5	5	3	5	2	2	2	3	4	2	5	5	5	4	4	4	4	3	4	4	4	5	3	4	4	4	4	55
R254	Female	More than 40 years	PhD	Other professions	Horyaal Hospital	More than 10 years	2	4	4	1	3	4	5	5	4	3	5	5	4	5	5	4	5	4	5	5	4	2	5	3	4	3	5	5	5	5	4	5	5	5	5	4	4	4	5	5	5	5	68
R255	Female	25-30 years	Master's degree	Nurses/Midwives	Dr Sumait Hospital	6-10 years	2	2	3	8	2	3	5	5	5	4	4	4	4	4	4	4	4	3	4	4	3	1	4	5	5	4	5	4	4	5	5	5	3	4	3	4	4	1	4	4	4	3	61
R256	Female	31-40 years	Master's degree	Physicians	Dr Sumait Hospital	1-5 years	2	3	3	6	2	2	5	3	4	5	5	5	5	5	5	5	5	5	5	5	2	2	2	3	2	5	5	5	5	5	5	5	5	5	5	5	2	3	5	5	5	5	69
R257	Male	25-30 years	Bachelor's degree	Nurses/Midwives	Dr Sumait Hospital	Less than 1 year	1	2	2	8	2	1	5	5	3	5	5	5	5	5	5	5	5	5	5	5	3	4	1	5	5	5	5	5	5	5	5	5	5	5	5	5	5	1	2	5	5	5	71
R258	Male	25-30 years	Bachelor's degree	Nurses/Midwives	Dr Sumait Hospital	1-5 years	1	2	2	8	2	2	5	3	4	5	5	5	5	5	5	5	5	5	5	5	3	4	1	5	5	5	5	5	5	5	5	5	5	5	5	4	5	2	2	5	5	5	70
R259	Male	25-30 years	Bachelor's degree	Nurses/Midwives	Dr Sumait Hospital	Less than 1 year	1	2	2	8	2	1	5	5	3	5	5	5	5	5	5	5	5	5	5	5	3	4	1	5	5	5	5	5	5	5	5	5	5	5	5	5	5	2	1	5	5	5	71
R260	Female	25-30 years	Bachelor's degree	Nurses/Midwives	Dr Sumait Hospital	1-5 years	2	2	2	8	2	2	5	5	5	5	5	5	5	5	5	5	5	5	5	5	3	3	1	5	5	5	5	5	5	5	5	4	5	5	5	5	5	2	2	5	5	5	73
R261	Female	25-30 years	Bachelor's degree	Nurses/Midwives	Dr Sumait Hospital	1-5 years	2	2	2	8	2	2	5	5	5	5	5	5	5	5	5	5	5	5	5	5	1	3	1	5	5	5	5	5	5	5	5	5	4	4	5	4	4	1	3	5	5	5	71
R262	Female	25-30 years	Bachelor's degree	Physicians	Demartino Public Hospital	1-5 years	2	2	2	6	1	2	5	4	4	4	4	4	4	4	3	4	4	4	4	4	2	2	1	5	5	4	4	4	4	4	4	4	4	4	4	4	4	1	4	4	4	4	58
R263	Female	Less than 25 years	Bachelor's degree	Laboratory technicians	Demartino Public Hospital	1-5 years	2	1	2	5	1	2	4	4	4	4	4	4	4	4	4	4	4	4	4	4	1	1	2	2	2	3	4	2	5	1	2	3	4	3	5	3	2	2	4	3	4	2	57
R264	Female	Less than 25 years	Bachelor's degree	Pharmacists	Demartino Public Hospital	1-5 years	2	1	2	10	1	2	4	3	4	2	4	5	1	4	5	3	4	4	1	4	2	1	1	4	2	3	4	4	4	4	4	4	4	3	3	3	4	3	1	1	5	4	50
R265	Male	Less than 25 years	Bachelor's degree	Nurses/Midwives	Demartino Public Hospital	1-5 years	1	1	2	7	1	2	5	4	4	5	5	5	5	5	5	5	5	4	4	5	2	1	2	2	2	5	5	5	5	4	5	5	5	5	5	2	1	4	2	5	5	5	68
R266	Male	Less than 25 years	Bachelor's degree	Nurses/Midwives	Demartino Public Hospital	Less than 1 year	1	1	2	7	1	1	4	2	3	3	3	3	4	4	2	4	3	3	4	5	2	1	2	2	4	4	5	4	4	4	5	3	3	3	4	4	4	1	3	3	4	4	49
R267	Male	Less than 25 years	Bachelor's degree	Nurses/Midwives	Demartino Public Hospital	1-5 years	1	1	2	7	1	2	4	5	4	2	2	4	4	4	3	4	3	4	4	4	2	1	2	2	1	4	3	4	4	4	4	4	4	4	4	4	2	2	4	5	2	4	53
R268	Male	25-30 years	Master's degree	Nurses/Midwives	Demartino Public Hospital	6-10 years	1	2	3	7	1	3	4	4	5	4	4	4	4	4	4	5	4	4	5	4	2	2	2	2	2	4	4	4	4	5	4	4	4	4	4	4	2	2	1	2	5	5	61
R269	Female	25-30 years	Bachelor's degree	Physicians	Demartino Public Hospital	Less than 1 year	2	2	2	6	1	1	5	4	3	5	3	2	1	4	5	3	2	4	5	2	2	1	2	2	2	2	4	3	5	5	2	1	5	4	4	5	4	2	3	2	5	4	50
R270	Male	Less than 25 years	Bachelor's degree	Nurses/Midwives	Demartino Public Hospital	Less than 1 year	1	1	2	8	1	1	4	2	2	4	4	4	4	4	4	3	4	4	4	4	2	2	3	2	1	3	3	3	3	3	3	3	3	3	4	3	2	3	2	3	4	3	53
R271	Male	Less than 25 years	Diploma/HND	Nurses/Midwives	Demartino Public Hospital	Less than 1 year	1	1	1	8	1	1	4	4	5	3	1	4	4	4	4	1	1	2	5	5	2	3	3	3	2	4	4	4	4	4	4	4	5	5	4	3	2	3	5	5	5	5	49
R272	Female	Less than 25 years	Bachelor's degree	Physicians	Demartino Public Hospital	Less than 1 year	2	1	2	6	1	1	4	4	4	5	5	4	4	4	4	4	4	4	4	5	1	1	3	2	2	4	4	4	4	4	4	4	4	4	4	4	2	1	4	4	4	4	60
R273	Female	Less than 25 years	Bachelor's degree	Nurses/Midwives	Demartino Public Hospital	Less than 1 year	2	1	2	8	1	1	5	5	5	5	5	5	5	5	5	5	5	5	5	5	2	2	2	2	2	4	4	4	5	5	5	5	4	4	4	4	2	2	4	4	4	5	72
R274	Female	Less than 25 years	Bachelor's degree	Physicians	Demartino Public Hospital	Less than 1 year	2	1	2	6	1	1	5	4	4	3	5	5	4	4	4	3	4	3	5	5	4	1	2	2	2	2	5	4	3	4	4	3	2	4	4	4	4	3	2	4	5	4	62
R275	Female	Less than 25 years	Bachelor's degree	Physicians	Dr Sumait Hospital	Less than 1 year	2	1	2	6	2	1	4	4	4	5	4	4	4	4	4	5	4	4	5	5	3	1	2	4	4	4	5	4	4	4	4	3	4	4	4	4	4	4	3	4	4	4	63
R276	Female	25-30 years	Bachelor's degree	Physicians	Demartino Public Hospital	1-5 years	2	2	2	6	1	2	4	5	4	4	2	4	4	4	4	5	5	3	5	5	1	3	2	2	4	2	5	3	4	3	4	4	3	4	4	4	2	3	1	4	5	4	59
R277	Male	Less than 25 years	Bachelor's degree	Laboratory technicians	Demartino Public Hospital	Less than 1 year	1	1	2	5	1	1	4	5	5	5	5	4	5	5	4	5	5	5	5	4	3	5	3	4	5	4	4	5	5	5	3	5	4	5	5	5	5	2	5	5	5	5	69
R278	Male	Less than 25 years	Bachelor's degree	Laboratory technicians	Demartino Public Hospital	1-5 years	1	1	2	5	1	2	4	4	2	4	4	4	4	4	2	4	2	4	4	4	1	1	1	1	2	4	4	4	2	4	4	5	4	5	5	4	4	1	4	4	4	5	51
R279	Female	25-30 years	Master's degree	Physicians	Demartino Public Hospital	6-10 years	2	2	3	6	1	3	4	4	2	5	4	5	4	4	4	4	4	4	5	4	2	2	1	5	2	4	4	4	4	2	5	4	4	4	4	4	4	2	1	4	4	4	59
R280	Female	Less than 25 years	Bachelor's degree	Laboratory technicians	Demartino Public Hospital	1-5 years	2	1	2	5	1	2	5	5	4	3	5	5	5	5	5	5	5	5	5	5	3	1	2	5	4	5	5	5	5	5	5	5	5	5	5	5	4	2	5	5	5	5	70
R281	Female	31-40 years	Bachelor's degree	Other professions	Demartino Public Hospital	More than 10 years	2	3	2	12	1	4	4	4	5	5	5	4	3	4	1	3	4	4	1	3	1	1	1	1	1	3	3	3	3	4	3	1	3	1	2	3	1	1	3	3	3	4	51
R282	Female	25-30 years	Bachelor's degree	Pharmacists	Demartino Public Hospital	1-5 years	2	2	2	10	1	2	4	4	5	4	5	5	4	5	3	5	5	4	5	5	5	1	3	3	2	4	5	5	5	4	5	4	5	5	4	3	3	4	5	3	2	2	68
R283	Male	Less than 25 years	Bachelor's degree	Laboratory technicians	Demartino Public Hospital	1-5 years	1	1	2	5	1	2	4	4	4	2	5	4	4	4	5	5	2	2	4	4	1	1	1	1	3	4	2	2	4	4	2	4	4	4	4	4	2	2	4	4	4	2	54
R284	Male	25-30 years	Bachelor's degree	Laboratory technicians	Demartino Public Hospital	1-5 years	1	2	2	5	1	2	4	2	5	4	2	4	4	4	2	4	4	2	4	5	4	1	2	2	2	2	4	2	4	4	4	2	4	4	2	2	2	2	2	2	2	4	54
R285	Male	More than 40 years	Bachelor's degree	Physicians	Demartino Public Hospital	More than 10 years	1	4	2	6	1	4	4	4	4	4	3	5	5	5	5	5	5	5	5	4	2	2	2	2	2	5	5	5	5	5	4	4	4	4	5	5	4	2	4	4	4	4	65
R286	Female	Less than 25 years	Bachelor's degree	Laboratory technicians	Demartino Public Hospital	1-5 years	2	1	2	5	1	2	4	4	5	5	3	4	5	5	4	5	5	4	3	4	4	4	5	5	5	4	5	4	5	4	5	5	3	4	2	2	5	2	4	4	3	5	64
R287	Female	31-40 years	Bachelor's degree	Laboratory technicians	Demartino Public Hospital	1-5 years	2	3	2	5	1	2	2	4	4	3	4	4	2	4	3	4	2	4	4	4	1	1	1	1	1	2	4	2	4	3	4	4	4	4	3	4	4	5	4	4	3	3	49
R288	Male	Less than 25 years	Bachelor's degree	Nurses/Midwives	Demartino Public Hospital	1-5 years	1	1	2	8	1	2	3	4	4	3	5	5	4	5	4	5	3	5	4	5	4	2	2	4	2	5	5	3	5	5	5	5	5	5	5	4	3	2	2	5	3	5	63
R289	Female	25-30 years	Diploma/HND	Physicians	Demartino Public Hospital	Less than 1 year	2	2	1	6	1	1	2	4	4	4	4	4	4	4	4	4	4	4	4	4	1	1	1	2	1	4	4	4	4	4	4	3	2	4	4	2	4	1	4	4	4	4	55
R290	Female	31-40 years	Bachelor's degree	Nurses/Midwives	Demartino Public Hospital	6-10 years	2	3	2	8	1	3	3	2	4	4	4	4	4	2	2	2	2	4	4	4	2	2	4	4	4	4	4	5	4	4	2	2	2	4	4	2	4	2	2	4	4	4	47
R291	Male	Less than 25 years	Bachelor's degree	Physicians	Demartino Public Hospital	6-10 years	1	1	2	6	1	3	5	5	5	4	5	5	4	4	5	4	5	5	5	5	2	1	2	4	4	5	5	5	5	5	5	5	5	5	5	4	4	2	5	5	5	5	68
R292	Female	25-30 years	Bachelor's degree	Nurses/Midwives	Demartino Public Hospital	6-10 years	2	2	2	8	1	3	4	4	5	5	5	5	4	5	5	4	4	5	5	5	1	2	4	4	4	5	5	5	5	5	5	5	5	5	5	4	5	1	5	5	5	5	66
R293	Male	Less than 25 years	Bachelor's degree	Physicians	Demartino Public Hospital	Less than 1 year	1	1	2	6	1	1	4	4	4	5	5	4	4	5	4	4	4	4	4	4	2	1	1	1	5	4	4	4	4	4	4	4	4	5	4	4	5	2	4	4	4	4	61
R294	Male	Less than 25 years	Bachelor's degree	Physicians	Demartino Public Hospital	1-5 years	1	1	2	6	1	2	4	4	4	4	4	4	4	4	4	4	4	4	4	4	2	1	2	2	2	4	4	4	4	4	4	4	4	4	4	4	2	2	4	4	4	4	58
R295	Female	25-30 years	Master's degree	Physicians	Demartino Public Hospital	1-5 years	2	2	3	6	1	2	2	4	4	4	5	4	5	4	4	4	3	4	3	4	2	2	2	2	2	5	4	5	4	4	4	4	4	4	3	4	2	2	4	4	4	5	56
R296	Male	25-30 years	Bachelor's degree	Physicians	Demartino Public Hospital	1-5 years	1	2	2	6	1	2	5	4	5	5	3	5	4	4	5	2	4	4	4	5	3	2	1	2	3	4	4	4	4	4	4	4	4	4	2	4	1	2	1	4	4	5	62
R297	Male	25-30 years	Bachelor's degree	Physicians	Demartino Public Hospital	Less than 1 year	1	2	2	6	1	1	4	4	4	5	4	5	5	5	5	5	5	2	5	5	2	2	1	2	1	5	5	2	5	5	5	5	5	5	5	5	4	4	1	5	5	5	65
R298	Male	Less than 25 years	Bachelor's degree	Physicians	Demartino Public Hospital	Less than 1 year	1	1	2	6	1	1	4	4	4	4	4	4	4	4	4	4	4	4	4	4	1	1	1	1	4	5	5	5	5	5	5	5	5	5	5	5	1	1	5	5	3	4	57
R299	Male	Less than 25 years	Bachelor's degree	Laboratory technicians	Demartino Public Hospital	1-5 years	1	1	2	5	1	2	4	3	4	4	4	3	4	4	4	4	4	4	4	3	1	1	1	1	1	4	3	5	4	4	4	4	4	4	5	5	1	1	4	4	4	4	54
R300	Male	Less than 25 years	Bachelor's degree	Physicians	Demartino Public Hospital	Less than 1 year	1	1	2	6	1	1	4	5	4	2	5	5	4	5	5	4	3	5	5	5	2	2	2	2	2	5	5	5	5	4	4	5	5	5	5	5	2	2	5	5	5	5	63
R301	Male	Less than 25 years	Bachelor's degree	Nurses/Midwives	Demartino Public Hospital	1-5 years	1	1	2	8	1	2	4	5	4	5	5	5	4	5	5	4	5	5	5	5	1	1	1	1	1	5	5	3	1	3	5	4	4	4	2	5	1	1	5	2	5	5	67
R302	Male	Less than 25 years	Bachelor's degree	Laboratory technicians	Demartino Public Hospital	1-5 years	1	1	2	5	1	2	5	3	4	5	2	4	2	1	2	3	4	5	5	1	1	1	2	2	2	5	5	4	5	3	4	4	1	4	4	5	1	5	2	5	3	5	47
R303	Male	25-30 years	Bachelor's degree	Nurses/Midwives	Demartino Public Hospital	1-5 years	1	2	2	8	1	2	5	4	4	4	4	4	3	4	4	4	3	2	4	4	2	1	3	2	4	4	4	4	4	3	4	4	2	4	4	2	4	3	2	2	3	4	55
R304	Male	Less than 25 years	Bachelor's degree	Physicians	Demartino Public Hospital	Less than 1 year	1	1	2	6	1	1	4	2	2	4	4	4	4	4	4	2	4	4	4	4	2	2	3	2	2	4	4	4	4	4	4	4	2	4	4	4	4	2	4	4	4	4	52
R305	Male	Less than 25 years	Bachelor's degree	Physicians	Demartino Public Hospital	1-5 years	1	1	2	6	1	2	5	4	5	3	5	5	4	4	5	3	5	4	5	4	2	4	2	4	4	4	5	5	4	5	4	4	3	5	2	2	4	4	2	2	5	4	63
R306	Male	Less than 25 years	Bachelor's degree	Physicians	Demartino Public Hospital	Less than 1 year	1	1	2	6	1	1	4	4	5	2	4	5	4	4	5	5	4	4	5	4	1	1	1	4	4	5	5	5	4	5	5	5	5	5	5	5	4	1	4	4	4	5	60
R307	Male	25-30 years	Bachelor's degree	Physicians	Demartino Public Hospital	1-5 years	1	2	2	6	1	2	4	4	4	4	5	4	4	4	5	4	4	4	4	5	1	1	1	1	1	4	5	4	3	5	4	4	3	5	5	4	1	2	1	4	5	5	60
R308	Female	25-30 years	Bachelor's degree	Physicians	Demartino Public Hospital	1-5 years	2	2	2	6	1	2	4	2	2	4	4	2	4	4	4	4	5	5	5	4	3	5	4	5	5	4	4	2	4	4	4	5	2	4	4	4	4	2	4	5	4	4	56
R309	Male	25-30 years	Bachelor's degree	Nurses/Midwives	Demartino Public Hospital	6-10 years	1	2	2	7	1	3	4	4	5	5	5	5	4	4	4	4	4	2	5	5	4	4	2	4	4	4	4	4	4	4	4	4	4	4	4	4	4	2	4	2	4	4	64
R310	Male	25-30 years	Bachelor's degree	Nurses/Midwives	Demartino Public Hospital	6-10 years	1	2	2	7	1	3	4	5	4	4	4	4	4	4	5	4	4	5	3	5	4	2	2	2	4	2	4	5	5	5	5	2	2	4	1	4	2	2	1	2	5	5	63
R311	Male	25-30 years	Bachelor's degree	Nurses/Midwives	Demartino Public Hospital	1-5 years	1	2	2	8	1	2	4	5	4	5	4	5	5	4	4	4	4	5	4	5	2	1	1	2	4	4	4	4	4	4	5	4	4	4	4	5	5	1	4	4	4	4	64
R312	Male	More than 40 years	PhD	Laboratory technicians	Demartino Public Hospital	More than 10 years	1	4	4	5	1	4	5	5	4	4	5	5	4	3	4	4	4	4	5	5	2	2	2	4	2	4	4	4	4	5	5	5	5	4	4	4	2	2	4	4	4	4	63
R313	Male	Less than 25 years	Bachelor's degree	Laboratory technicians	Demartino Public Hospital	1-5 years	1	1	2	5	1	2	4	4	3	4	4	3	4	4	3	4	4	3	2	5	1	1	1	2	1	5	3	3	2	2	3	2	5	4	2	3	2	2	3	2	3	4	52
R314	Female	25-30 years	Bachelor's degree	Physicians	Demartino Public Hospital	1-5 years	2	2	2	6	1	2	5	5	4	4	4	5	5	5	5	5	4	4	5	3	3	1	3	1	2	5	5	4	4	5	4	4	4	4	4	5	4	5	2	4	4	4	66
R315	Male	25-30 years	Master's degree	Nurses/Midwives	Demartino Public Hospital	1-5 years	1	2	3	8	1	2	3	4	5	5	5	5	4	3	4	4	4	3	3	5	4	2	1	1	2	4	4	4	5	2	3	4	4	4	4	2	4	2	4	2	4	4	61
R316	Male	25-30 years	Bachelor's degree	Physicians	Demartino Public Hospital	1-5 years	1	2	2	6	1	2	5	2	2	2	2	2	5	5	5	4	5	4	5	4	4	1	4	2	5	2	4	4	4	4	4	4	5	4	5	5	3	4	4	5	4	4	56
R317	Male	Less than 25 years	Bachelor's degree	Laboratory technicians	Demartino Public Hospital	1-5 years	1	1	2	5	1	2	5	5	4	3	4	3	4	3	3	5	4	4	4	5	3	2	2	5	5	5	5	4	4	4	4	2	2	4	5	4	4	2	5	4	2	4	59
R318	Male	Less than 25 years	Bachelor's degree	Nurses/Midwives	Dr Sumait Hospital	1-5 years	1	1	2	8	2	2	5	5	5	5	4	4	5	5	4	5	4	5	5	4	1	1	1	2	2	4	4	5	4	5	5	4	5	5	4	5	4	3	3	3	1	2	66
R319	Male	Less than 25 years	Bachelor's degree	Nurses/Midwives	Dr Sumait Hospital	Less than 1 year	1	1	2	8	2	1	5	5	5	5	5	5	4	4	5	4	5	4	4	4	2	1	1	1	1	4	2	2	2	3	4	1	5	5	5	2	2	1	3	2	3	3	66
R320	Male	Less than 25 years	Bachelor's degree	Laboratory technicians	Dr Sumait Hospital	Less than 1 year	1	1	2	5	2	1	5	5	4	5	4	4	4	4	5	5	4	4	4	5	2	1	2	4	3	3	3	2	2	2	3	2	5	5	3	2	4	4	2	2	2	3	64
R321	Male	Less than 25 years	Bachelor's degree	Nurses/Midwives	Dr Sumait Hospital	1-5 years	1	1	2	8	2	2	5	5	4	5	5	4	4	5	4	5	5	4	5	4	2	1	1	4	4	3	4	2	2	2	2	2	5	5	2	2	4	4	2	1	1	1	66
R322	Male	Less than 25 years	Bachelor's degree	Nurses/Midwives	Dr Sumait Hospital	Less than 1 year	1	1	2	8	2	1	5	5	5	4	4	3	2	1	5	2	4	2	1	5	2	1	2	4	4	3	2	3	2	2	3	3	5	5	5	2	4	3	2	2	2	2	50
R323	Male	Less than 25 years	Bachelor's degree	Nurses/Midwives	Dr Sumait Hospital	Less than 1 year	1	1	2	8	2	1	5	5	5	4	4	5	5	3	3	4	2	2	3	3	1	2	5	4	5	2	3	4	4	3	4	4	5	5	5	3	4	3	3	2	2	2	54
R324	Male	Less than 25 years	Bachelor's degree	Nurses/Midwives	Dr Sumait Hospital	Less than 1 year	1	1	2	8	2	1	5	5	3	4	5	3	5	4	4	5	4	4	5	4	2	1	1	2	2	2	4	3	3	2	4	5	5	4	3	2	3	4	2	2	2	3	62
R325	Male	Less than 25 years	Bachelor's degree	Laboratory technicians	Dr Sumait Hospital	1-5 years	1	1	2	5	2	2	5	5	4	5	4	5	5	5	5	5	5	5	5	4	2	1	1	3	1	2	3	2	1	1	2	2	5	4	4	1	4	4	4	2	2	1	69
R326	Male	Less than 25 years	Bachelor's degree	Laboratory technicians	Dr Sumait Hospital	Less than 1 year	1	1	2	5	2	1	5	5	4	5	5	5	4	5	4	5	4	5	4	4	4	1	1	1	1	3	1	4	5	2	3	5	5	5	2	2	1	2	3	2	3	3	68
R327	Male	Less than 25 years	Bachelor's degree	Nurses/Midwives	Dr Sumait Hospital	Less than 1 year	1	1	2	8	2	1	5	3	2	4	4	5	5	4	5	5	4	2	2	5	1	1	2	2	3	4	5	5	4	4	5	5	5	5	3	2	3	3	5	5	4	5	56
R328	Male	Less than 25 years	Bachelor's degree	Nurses/Midwives	Dr Sumait Hospital	Less than 1 year	1	1	2	8	2	1	5	5	5	4	4	5	4	4	5	4	4	4	5	4	2	1	4	3	2	4	3	3	3	4	5	3	5	4	2	3	3	1	3	3	3	5	64
R329	Male	Less than 25 years	Bachelor's degree	Nurses/Midwives	Dr Sumait Hospital	Less than 1 year	1	1	2	8	2	1	5	5	3	4	3	4	5	4	4	3	5	3	4	4	2	1	2	2	2	4	2	3	2	5	5	1	5	4	2	3	3	3	2	3	2	3	58
R330	Female	25-30 years	Bachelor's degree	Laboratory technicians	Demartino Public Hospital	1-5 years	2	2	2	5	1	2	5	5	5	5	5	4	5	4	5	5	4	4	4	5	1	1	2	2	1	4	4	5	4	4	3	5	5	5	3	5	4	4	4	4	4	4	66
R331	Male	Less than 25 years	Bachelor's degree	Nurses/Midwives	Demartino Public Hospital	1-5 years	1	1	2	8	1	2	5	4	4	5	4	5	4	5	4	5	4	4	5	5	1	1	2	2	1	5	4	5	5	4	4	4	5	5	4	4	3	2	4	4	5	5	64
R332	Male	Less than 25 years	Bachelor's degree	Nurses/Midwives	Demartino Public Hospital	Less than 1 year	1	1	2	8	1	1	4	4	5	4	5	5	4	5	3	4	4	5	5	5	2	1	2	1	1	5	5	5	5	4	4	5	5	4	4	5	1	1	5	5	5	4	64
R333	Male	Less than 25 years	Bachelor's degree	Pharmacists	Demartino Public Hospital	1-5 years	1	1	2	10	1	2	5	4	3	4	3	5	5	4	4	5	5	4	5	5	1	1	3	3	1	4	5	5	5	5	5	4	5	5	3	4	5	1	5	5	4	5	62
R334	Male	Less than 25 years	Bachelor's degree	Nurses/Midwives	Demartino Public Hospital	Less than 1 year	1	1	2	8	1	1	5	5	5	4	5	4	4	5	5	4	4	5	4	5	2	1	1	2	2	5	4	3	5	5	4	5	5	4	4	3	3	1	5	5	4	4	66
R335	Male	Less than 25 years	Bachelor's degree	Nurses/Midwives	Demartino Public Hospital	Less than 1 year	1	1	2	8	1	1	5	5	5	5	5	5	5	5	5	5	5	5	4	1	2	2	2	3	1	5	5	5	5	5	5	5	5	5	4	3	2	2	4	5	4	4	67
R336	Male	Less than 25 years	Bachelor's degree	Nurses/Midwives	Demartino Public Hospital	1-5 years	1	1	2	8	1	2	5	5	4	5	4	5	5	5	3	5	5	4	4	5	2	1	1	1	1	5	4	3	3	5	4	4	5	5	5	3	3	3	4	2	1	3	66
R337	Female	25-30 years	Bachelor's degree	Laboratory technicians	Demartino Public Hospital	1-5 years	2	2	2	5	1	2	5	4	5	5	3	3	5	4	5	5	5	5	5	5	2	1	1	1	3	5	5	4	4	5	4	3	4	3	3	3	4	3	3	2	2	3	66
R338	Female	Less than 25 years	Bachelor's degree	Nurses/Midwives	Demartino Public Hospital	1-5 years	2	1	2	8	1	2	5	4	4	5	4	4	4	4	3	5	5	4	5	4	1	1	1	1	1	4	2	3	4	4	2	5	5	2	5	3	3	3	5	3	4	5	61
R339	Male	25-30 years	Bachelor's degree	Nurses/Midwives	Demartino Public Hospital	1-5 years	1	2	2	8	1	2	5	4	4	4	4	3	5	5	4	4	4	4	4	4	1	1	1	2	3	5	3	2	3	3	3	4	5	5	5	4	3	1	5	5	3	4	59
R340	Female	31-40 years	Master's degree	Physicians	Dr Sumait Hospital	1-5 years	2	3	3	6	2	2	4	2	4	3	5	5	3	3	4	5	3	3	3	3	2	2	2	1	1	3	2	3	3	2	2	4	3	3	4	3	2	1	4	4	4	4	52
R341	Male	More than 40 years	Bachelor's degree	Nurses/Midwives	Dr Sumait Hospital	More than 10 years	1	4	2	7	2	4	4	2	4	2	3	3	3	3	3	3	3	3	3	3	3	2	2	2	3	3	3	4	4	3	3	3	3	4	2	1	3	3	2	3	3	2	45
R342	Female	Less than 25 years	Diploma/HND	Nurses/Midwives	Dr Sumait Hospital	Less than 1 year	2	1	1	8	2	1	5	4	5	4	4	3	5	4	5	4	5	3	5	5	3	3	3	3	3	3	5	5	4	5	4	5	5	4	5	5	5	4	4	4	5	5	64
R343	Male	25-30 years	Bachelor's degree	Nurses/Midwives	Dr Sumait Hospital	1-5 years	1	2	2	8	2	2	4	4	4	3	4	3	4	3	4	3	4	4	4	4	2	1	1	2	1	2	2	1	4	1	1	5	5	1	3	4	1	3	2	1	2	5	54
R344	Male	25-30 years	Bachelor's degree	Physicians	Dr Sumait Hospital	1-5 years	1	2	2	6	2	2	4	4	3	5	5	5	3	5	5	5	5	5	5	5	3	1	5	1	1	5	4	3	5	4	3	5	1	4	5	4	2	3	5	3	5	5	67
R345	Male	Less than 25 years	Bachelor's degree	Nurses/Midwives	Shaafi Hospital	Less than 1 year	1	1	2	8	6	1	4	3	2	5	2	1	2	4	2	3	3	3	2	2	3	1	1	1	2	4	3	5	4	4	5	2	5	1	2	4	2	1	4	1	2	3	41
R346	Female	25-30 years	Master's degree	Physicians	Shaafi Hospital	1-5 years	2	2	3	6	6	2	4	5	4	4	5	5	5	5	5	5	5	4	5	3	3	3	4	2	1	5	5	4	4	5	4	5	5	5	5	5	1	2	3	5	5	5	67
R347	Male	Less than 25 years	Bachelor's degree	Nurses/Midwives	Shaafi Hospital	Less than 1 year	1	1	2	8	6	1	3	4	5	3	4	5	4	5	5	4	5	4	5	5	3	1	4	5	5	4	5	5	5	4	5	4	5	5	5	3	5	2	2	3	5	5	64
R348	Female	25-30 years	Bachelor's degree	Nurses/Midwives	Shaafi Hospital	1-5 years	2	2	2	8	6	2	5	4	4	4	2	4	3	4	4	4	4	4	2	4	3	1	1	1	3	4	4	4	4	4	4	4	4	4	4	4	1	2	4	4	4	4	55
R349	Male	Less than 25 years	Bachelor's degree	Nurses/Midwives	Shaafi Hospital	1-5 years	1	1	2	8	6	2	4	5	4	5	1	2	4	1	2	5	3	4	2	4	2	2	2	2	2	4	4	4	5	4	4	4	5	4	4	5	4	4	4	5	5	4	48
R350	Male	25-30 years	Bachelor's degree	Nurses/Midwives	Shaafi Hospital	1-5 years	1	2	2	8	6	2	4	2	4	4	4	5	5	4	5	5	5	5	4	4	2	1	3	2	3	4	4	4	2	4	4	4	4	2	4	4	2	2	4	4	4	2	62
R351	Female	Less than 25 years	Bachelor's degree	Physicians	Shaafi Hospital	Less than 1 year	2	1	2	6	6	1	4	3	3	3	3	5	4	3	3	3	3	3	3	3	2	1	1	2	4	5	3	3	3	3	5	5	5	5	5	5	4	2	5	5	5	5	48
R352	Female	Less than 25 years	Bachelor's degree	Nurses/Midwives	Shaafi Hospital	Less than 1 year	2	1	2	8	6	1	5	5	5	5	5	5	5	5	5	5	5	5	5	5	2	3	3	2	3	5	5	3	3	3	3	3	5	5	5	3	1	1	5	5	5	5	72
R353	Female	31-40 years	Master's degree	Physicians	Shaafi Hospital	1-5 years	2	3	3	6	6	2	1	4	2	2	5	5	5	5	5	5	5	4	5	5	1	3	3	3	3	5	5	5	5	5	4	5	5	5	5	5	1	1	5	5	5	5	59
R354	Male	25-30 years	Bachelor's degree	Nurses/Midwives	Shaafi Hospital	6-10 years	1	2	2	8	6	3	4	4	4	4	5	4	4	4	3	4	4	4	4	5	2	5	5	5	5	5	4	4	4	4	5	4	4	5	4	5	5	5	2	4	4	5	59
R355	Male	Less than 25 years	Bachelor's degree	Nurses/Midwives	Shaafi Hospital	1-5 years	1	1	2	8	6	2	5	5	4	4	4	4	4	4	3	4	5	5	5	5	1	4	2	2	2	3	4	4	5	4	4	4	5	5	4	5	2	1	2	5	5	5	62
R356	Male	Less than 25 years	Bachelor's degree	Nurses/Midwives	Shaafi Hospital	1-5 years	1	1	2	8	6	2	4	4	5	4	4	4	5	5	4	4	4	5	4	4	4	1	1	4	2	5	5	4	4	4	4	4	5	4	4	4	4	1	5	4	4	4	64
R357	Male	Less than 25 years	Bachelor's degree	Nurses/Midwives	Shaafi Hospital	1-5 years	1	1	2	8	6	2	4	4	4	4	4	4	4	4	4	4	4	4	4	4	1	2	1	2	2	4	4	4	4	4	4	4	4	4	4	4	1	2	2	4	4	4	57
R358	Male	Less than 25 years	Bachelor's degree	Nurses/Midwives	Shaafi Hospital	1-5 years	1	1	2	7	6	2	4	4	4	4	2	4	4	4	4	4	4	4	4	1	2	2	2	2	2	4	4	4	4	4	4	4	4	4	4	4	2	2	4	4	4	4	53
R359	Male	25-30 years	Bachelor's degree	Nurses/Midwives	Shaafi Hospital	1-5 years	1	2	2	7	6	2	4	4	4	3	4	4	3	4	2	1	2	4	4	5	2	2	2	2	2	5	2	4	4	3	4	4	4	2	4	5	2	2	2	4	4	2	50
R360	Female	25-30 years	Bachelor's degree	Physicians	Shaafi Hospital	6-10 years	2	2	2	6	6	3	5	3	4	2	5	5	5	4	4	3	5	4	4	5	3	2	2	2	3	4	4	4	4	3	1	4	4	3	5	5	4	2	2	4	5	4	61
R361	Male	Less than 25 years	Bachelor's degree	Nurses/Midwives	Shaafi Hospital	1-5 years	1	1	2	8	6	2	4	3	4	3	5	4	4	4	4	4	5	5	4	4	3	1	2	2	2	3	4	4	5	5	4	4	4	5	4	5	4	1	5	5	4	4	60
R362	Female	25-30 years	Bachelor's degree	Physicians	Shaafi Hospital	1-5 years	2	2	2	6	6	2	4	4	4	4	5	5	4	5	4	5	5	5	5	5	1	2	1	1	2	3	2	4	4	5	5	4	4	4	4	4	2	2	1	1	5	4	65
R363	Male	Less than 25 years	Bachelor's degree	Nurses/Midwives	Shaafi Hospital	Less than 1 year	1	1	2	8	6	1	4	4	4	4	4	4	4	4	4	4	4	4	4	5	2	5	5	4	3	4	4	4	4	4	4	4	4	4	4	4	4	4	4	4	4	4	59
R364	Male	25-30 years	Bachelor's degree	Nurses/Midwives	Shaafi Hospital	1-5 years	1	2	2	8	6	2	5	4	4	5	2	4	2	5	3	3	4	3	3	2	1	1	1	2	2	4	5	2	3	2	3	3	4	5	5	2	4	2	1	4	4	2	50
R365	Male	Less than 25 years	Bachelor's degree	Nurses/Midwives	Shaafi Hospital	Less than 1 year	1	1	2	8	6	1	5	3	2	5	1	5	4	2	1	5	1	3	5	4	1	1	2	3	4	4	1	1	4	3	5	2	5	3	5	3	4	2	4	2	3	3	47
R366	Female	Less than 25 years	Bachelor's degree	Nurses/Midwives	Shaafi Hospital	1-5 years	2	1	2	8	6	2	4	2	4	4	5	5	4	4	2	3	4	4	4	4	1	1	4	3	2	3	4	3	4	5	4	3	4	4	3	3	2	5	2	4	4	4	54
R367	Male	25-30 years	Bachelor's degree	Nurses/Midwives	Shaafi Hospital	6-10 years	1	2	2	8	6	3	4	4	4	4	4	4	4	3	2	4	4	4	3	4	4	4	4	4	4	3	4	5	5	4	4	4	4	4	5	5	4	3	4	4	4	4	56
R368	Male	Less than 25 years	Bachelor's degree	Nurses/Midwives	Shaafi Hospital	1-5 years	1	1	2	8	6	2	5	4	4	5	5	5	3	5	3	5	5	3	5	5	2	2	2	2	2	3	4	4	5	4	4	4	5	5	5	5	2	2	4	4	3	4	64
R369	Female	25-30 years	Bachelor's degree	Nurses/Midwives	Shaafi Hospital	6-10 years	2	2	2	8	6	3	4	4	4	5	4	4	4	5	4	4	4	4	4	4	1	1	1	2	1	3	3	4	4	5	5	4	4	4	4	3	2	3	3	3	4	3	59
R370	Male	Less than 25 years	Bachelor's degree	Nurses/Midwives	Shaafi Hospital	Less than 1 year	1	1	2	8	6	1	3	5	2	2	2	2	2	5	3	5	3	3	3	4	2	2	1	2	3	3	3	1	4	1	2	3	4	5	4	4	3	3	3	3	3	4	46
R371	Male	Less than 25 years	Bachelor's degree	Nurses/Midwives	Shaafi Hospital	Less than 1 year	1	1	2	8	6	1	4	4	4	4	4	4	4	4	4	4	4	4	4	4	4	1	4	5	3	4	4	4	4	4	3	4	4	4	4	4	1	5	4	4	3	4	60
R372	Female	Less than 25 years	Bachelor's degree	Physicians	Shaafi Hospital	1-5 years	2	1	2	6	6	2	4	2	1	2	4	1	1	3	4	4	2	4	5	2	2	2	2	2	2	5	1	3	4	4	3	3	1	2	3	4	3	2	3	3	4	4	41
R373	Female	25-30 years	PhD	Physicians	Shaafi Hospital	1-5 years	2	2	4	6	6	2	5	5	2	2	4	4	5	3	4	5	5	4	5	5	3	5	1	4	2	5	5	5	5	5	5	5	4	4	4	4	1	2	3	5	5	5	61
R374	Male	Less than 25 years	Bachelor's degree	Nurses/Midwives	Shaafi Hospital	Less than 1 year	1	1	2	8	6	1	3	3	1	3	5	2	3	5	4	3	5	1	1	4	1	1	1	2	1	1	5	5	1	2	5	3	2	1	2	1	2	2	4	2	2	5	44
R375	Male	Less than 25 years	Bachelor's degree	Nurses/Midwives	Shaafi Hospital	1-5 years	1	1	2	8	6	2	3	5	5	5	4	4	4	4	3	4	3	2	2	2	4	1	4	3	1	4	4	3	1	2	3	3	4	5	4	4	3	1	2	5	2	2	54
R376	Female	25-30 years	Bachelor's degree	Physicians	Shaafi Hospital	1-5 years	2	2	2	6	6	2	5	4	4	4	3	5	4	4	5	4	5	4	5	4	2	2	2	3	2	4	4	4	4	4	4	4	4	4	4	4	2	2	2	4	4	4	62
R377	Male	Less than 25 years	Bachelor's degree	Nurses/Midwives	Shaafi Hospital	1-5 years	1	1	2	8	6	2	5	4	5	4	4	5	5	4	5	4	4	4	2	4	2	2	3	3	4	4	5	4	4	4	5	2	2	4	4	4	4	4	4	5	4	5	61
R378	Female	25-30 years	Bachelor's degree	Physicians	Shaafi Hospital	1-5 years	2	2	2	6	6	2	5	5	5	5	5	5	5	5	5	5	5	5	5	5	2	2	5	2	2	5	5	5	5	5	5	5	5	5	5	4	1	2	1	5	5	5	72
R379	Female	31-40 years	Master's degree	Physicians	Shaafi Hospital	6-10 years	2	3	3	6	6	3	5	5	1	1	5	5	5	5	5	5	5	4	5	5	3	4	1	5	5	5	5	5	5	5	5	5	5	5	5	5	4	1	1	3	5	5	64
R380	Male	Less than 25 years	Bachelor's degree	Nurses/Midwives	Shaafi Hospital	Less than 1 year	1	1	2	8	6	1	5	5	5	5	5	5	5	5	5	5	5	5	5	5	3	5	5	5	5	5	5	5	5	5	5	5	5	5	5	5	5	5	3	5	5	5	73
R381	Male	Less than 25 years	Bachelor's degree	Nurses/Midwives	Shaafi Hospital	1-5 years	1	1	2	8	6	2	5	4	3	2	3	3	5	1	5	4	4	2	4	5	4	5	1	5	5	2	4	5	2	5	3	5	5	4	5	3	5	1	4	2	1	3	54
R382	Female	25-30 years	Bachelor's degree	Other professions	Shaafi Hospital	1-5 years	2	2	2	12	6	2	5	3	5	4	4	5	5	5	4	3	3	4	4	5	3	1	2	3	1	5	5	5	5	4	4	3	3	4	3	4	3	1	3	3	4	4	62
R383	Male	25-30 years	Bachelor's degree	Nurses/Midwives	Shaafi Hospital	1-5 years	1	2	2	8	6	2	5	5	3	3	5	5	5	5	5	5	5	5	5	5	3	3	3	5	5	5	5	5	5	5	5	5	5	5	5	5	4	3	5	5	5	5	69
R384	Male	25-30 years	Bachelor's degree	Nurses/Midwives	Shaafi Hospital	1-5 years	1	2	2	8	6	2	1	4	4	4	4	4	4	1	2	4	4	2	4	5	4	4	1	5	5	4	4	4	4	2	2	2	2	4	4	4	5	4	4	2	4	4	51
R385	Female	31-40 years	Bachelor's degree	Nurses/Midwives	Shaafi Hospital	More than 10 years	2	3	2	8	6	4	1	1	1	1	2	2	1	2	2	4	5	4	2	2	2	4	4	2	2	1	1	2	2	2	2	2	4	4	5	1	4	4	4	5	5	1	32
R386	Female	25-30 years	Bachelor's degree	Nurses/Midwives	Shaafi Hospital	Less than 1 year	2	2	2	8	6	1	3	3	3	3	3	3	3	3	3	3	3	3	3	3	4	3	4	5	5	3	3	3	3	3	3	3	3	3	3	3	1	2	3	3	3	3	46
R387	Male	25-30 years	Bachelor's degree	Nurses/Midwives	Shaafi Hospital	1-5 years	1	2	2	8	6	2	5	5	5	5	5	5	5	5	5	4	4	4	3	3	3	3	3	3	3	2	3	2	3	2	2	3	5	4	4	3	3	3	3	4	4	4	66
R388	Male	Less than 25 years	Bachelor's degree	Nurses/Midwives	Shaafi Hospital	Less than 1 year	1	1	2	8	6	1	5	5	4	5	5	5	4	4	5	5	5	4	4	5	3	1	3	1	3	4	2	4	4	4	3	5	1	5	3	3	4	3	3	4	4	4	68
R389	Male	Less than 25 years	Bachelor's degree	Nurses/Midwives	Shaafi Hospital	Less than 1 year	1	1	2	8	6	1	5	5	5	4	4	5	5	4	4	5	4	4	5	4	1	2	2	2	3	3	4	2	3	3	4	1	5	4	4	3	2	3	3	3	3	3	64
R390	Male	25-30 years	Bachelor's degree	Nurses/Midwives	Shaafi Hospital	1-5 years	1	2	2	8	6	2	5	5	5	4	4	5	5	5	4	5	4	4	3	3	1	1	3	2	3	4	3	5	3	4	5	3	5	4	3	4	3	3	3	3	5	4	62
R391	Female	25-30 years	Bachelor's degree	Nurses/Midwives	Shaafi Hospital	1-5 years	2	2	2	8	6	2	5	4	5	4	5	5	4	4	3	4	3	4	5	4	3	1	1	2	3	5	2	5	5	4	4	5	3	4	5	5	1	2	3	5	4	3	62
R392	Female	Less than 25 years	Bachelor's degree	Laboratory technicians	Shaafi Hospital	1-5 years	2	1	2	5	6	2	5	5	4	5	4	5	5	4	5	4	4	5	5	4	3	1	2	2	2	3	4	1	2	1	3	4	5	5	3	3	3	1	5	4	4	4	67
R393	Male	Less than 25 years	Bachelor's degree	Laboratory technicians	Shaafi Hospital	1-5 years	1	1	2	5	6	2	5	5	5	4	3	5	3	4	5	4	4	5	3	4	1	2	3	2	2	5	3	5	4	4	4	3	3	3	2	1	2	2	3	5	3	1	60
R394	Male	Less than 25 years	Bachelor's degree	Nurses/Midwives	Shaafi Hospital	1-5 years	1	1	2	7	6	2	2	4	5	4	4	4	4	4	3	5	4	4	3	2	3	4	3	2	3	5	3	5	4	3	5	5	4	5	5	3	4	3	4	4	3	4	55
R395	Female	31-40 years	Master's degree	Physicians	Shaafi Hospital	1-5 years	2	3	3	6	6	2	3	4	4	3	4	4	3	2	3	5	3	4	3	4	2	2	2	2	2	3	4	4	1	2	2	2	4	2	5	5	3	3	3	4	3	2	51
R396	Male	25-30 years	Bachelor's degree	Nurses/Midwives	Shaafi Hospital	6-10 years	1	2	2	8	6	3	3	4	5	1	2	1	2	3	4	5	5	3	5	3	3	3	2	3	3	1	2	3	2	3	4	3	4	3	2	3	5	4	3	2	3	2	49
R397	Female	31-40 years	Bachelor's degree	Pharmacists	Shaafi Hospital	6-10 years	2	3	2	10	6	3	3	3	3	3	3	3	3	3	3	3	3	3	3	2	5	3	3	1	2	3	3	3	3	3	4	2	5	4	3	2	3	5	2	3	4	2	46
R398	Male	Less than 25 years	Diploma/HND	Nurses/Midwives	Shaafi Hospital	1-5 years	1	1	1	7	6	2	3	3	4	4	2	1	3	4	3	2	3	2	4	5	4	3	3	3	3	4	4	3	3	4	2	2	3	2	3	3	5	5	3	3	3	2	47
R399	Female	25-30 years	Bachelor's degree	Nurses/Midwives	Shaafi Hospital	6-10 years	2	2	2	8	6	3	3	3	3	3	4	3	4	1	2	2	2	3	2	2	3	2	3	3	3	4	4	2	1	3	4	3	3	3	4	3	4	2	3	3	4	4	40
R400	Male	Less than 25 years	Diploma/HND	Nurses/Midwives	Shaafi Hospital	1-5 years	1	1	1	8	6	2	4	4	4	4	3	3	4	3	3	4	4	4	4	4	4	3	2	2	3	4	4	2	3	2	4	2	3	4	5	4	3	3	2	1	2	4	56
R401	Female	More than 40 years	Master's degree	Physicians	Shaafi Hospital	More than 10 years	2	4	3	6	6	4	4	3	3	4	4	3	4	4	4	4	4	3	3	4	2	3	3	2	3	5	4	5	3	5	5	3	3	4	3	4	3	2	3	4	4	3	53
R402	Male	31-40 years	Bachelor's degree	Nurses/Midwives	Dr Sumait Hospital	More than 10 years	1	3	2	8	2	4	4	4	3	4	3	3	4	3	4	3	3	3	3	3	2	1	1	2	2	3	3	4	4	4	4	4	3	4	3	3	3	2	3	3	4	3	49
R403	Female	Less than 25 years	Bachelor's degree	Nurses/Midwives	Dr Sumait Hospital	6-10 years	2	1	2	8	2	3	3	4	3	4	4	4	3	4	3	3	4	3	3	4	2	3	2	3	2	3	4	3	4	3	4	1	3	4	4	4	2	3	3	2	5	3	51
R404	Female	25-30 years	Master's degree	Physicians	Shaafi Hospital	6-10 years	2	2	3	6	6	3	3	3	4	3	4	5	3	4	4	3	4	3	4	4	3	3	3	2	2	4	4	3	4	4	4	3	4	3	5	4	5	3	4	3	4	3	54
R405	Female	25-30 years	Master's degree	Nurses/Midwives	Shaafi Hospital	1-5 years	2	2	3	8	6	2	5	5	3	4	5	5	5	5	5	5	5	5	5	5	1	2	2	2	2	5	5	5	5	5	5	5	5	5	5	5	4	4	2	5	5	5	68
R406	Male	25-30 years	Bachelor's degree	Nurses/Midwives	Shaafi Hospital	Less than 1 year	1	2	2	7	6	1	5	5	5	3	5	5	5	5	5	5	5	5	5	5	4	4	1	5	5	5	5	5	5	5	5	4	5	5	5	5	5	4	2	5	5	5	72
R407	Female	25-30 years	Bachelor's degree	Nurses/Midwives	Shaafi Hospital	1-5 years	2	2	2	8	6	2	5	5	3	3	5	5	5	5	5	5	5	5	5	5	4	3	1	5	5	5	5	5	5	5	5	5	3	4	4	5	5	4	2	5	5	5	70
R408	Female	31-40 years	Master's degree	Physicians	Shaafi Hospital	1-5 years	2	3	3	6	6	2	5	5	3	3	5	5	5	5	5	5	5	5	5	5	5	2	1	5	5	5	5	5	5	5	5	5	4	5	5	5	5	4	3	5	5	5	71
R409	Female	31-40 years	Master's degree	Physicians	Shaafi Hospital	1-5 years	2	3	3	6	6	2	5	3	2	4	5	5	5	5	5	5	5	5	5	5	4	2	1	5	5	5	5	5	5	5	5	4	4	5	5	5	5	4	5	5	5	5	68
R410	Male	Less than 25 years	Bachelor's degree	Nurses/Midwives	Shaafi Hospital	1-5 years	1	1	2	8	6	2	5	3	3	5	5	4	2	4	4	4	5	4	5	5	4	4	4	5	5	5	5	5	4	4	4	2	4	4	5	4	5	4	5	5	5	4	62
R411	Male	Less than 25 years	Bachelor's degree	Nurses/Midwives	Shaafi Hospital	1-5 years	1	1	2	8	6	2	4	4	4	4	4	5	5	4	4	4	4	4	4	5	2	5	5	5	5	4	4	4	4	2	4	4	4	4	4	4	5	2	4	2	4	4	61
R412	Male	Less than 25 years	Diploma/HND	Nurses/Midwives	Shaafi Hospital	Less than 1 year	1	1	1	8	6	1	4	4	4	4	4	4	4	4	4	4	4	4	4	4	1	1	2	2	4	4	4	4	4	4	4	4	4	4	4	4	2	2	4	4	4	4	57
R413	Male	25-30 years	Bachelor's degree	Nurses/Midwives	Shaafi Hospital	1-5 years	1	2	2	8	6	2	4	1	5	5	2	5	5	5	5	5	4	3	5	5	2	2	3	4	4	1	2	4	2	4	3	5	5	5	5	4	2	2	2	5	5	2	61
R414	Female	25-30 years	Bachelor's degree	Physicians	Shaafi Hospital	1-5 years	2	2	2	6	6	2	2	4	3	4	4	5	3	5	4	4	5	5	4	5	5	4	4	2	1	4	5	4	3	5	4	3	4	5	5	5	1	4	2	5	5	5	62
R415	Female	25-30 years	Bachelor's degree	Physicians	Shaafi Hospital	Less than 1 year	2	2	2	6	6	1	4	5	5	5	3	4	5	3	3	2	2	4	3	4	1	2	3	4	4	5	5	5	5	5	5	3	4	3	3	3	3	1	4	4	4	4	53
R416	Female	Less than 25 years	Bachelor's degree	Nurses/Midwives	Shaafi Hospital	6-10 years	2	1	2	8	6	3	3	4	4	5	4	4	4	4	5	4	4	4	2	3	4	2	2	3	2	4	4	4	4	2	4	1	5	4	5	4	1	2	4	4	2	4	58
R417	Male	Less than 25 years	Diploma/HND	Nurses/Midwives	Shaafi Hospital	1-5 years	1	1	1	8	6	2	4	4	4	4	5	4	4	4	4	5	4	4	5	4	1	1	1	2	2	4	4	4	4	4	4	5	4	5	4	4	2	2	5	5	4	4	60
R418	Male	Less than 25 years	Bachelor's degree	Nurses/Midwives	Shaafi Hospital	1-5 years	1	1	2	8	6	2	3	2	5	4	4	4	5	5	4	5	4	5	4	4	2	1	2	2	2	4	5	5	4	4	3	2	2	4	1	4	2	2	1	2	4	2	60
R419	Female	31-40 years	Bachelor's degree	Nurses/Midwives	Shaafi Hospital	6-10 years	2	3	2	8	6	3	4	5	5	4	4	5	4	5	4	4	5	5	5	5	4	1	2	1	4	5	5	4	5	5	5	5	5	5	4	5	5	2	5	5	4	5	68
R420	Male	Less than 25 years	Bachelor's degree	Nurses/Midwives	Shaafi Hospital	Less than 1 year	1	1	2	8	6	1	2	4	4	5	4	4	5	4	5	2	4	5	3	5	1	1	2	1	1	4	4	2	2	4	4	3	3	4	4	4	1	1	2	2	4	4	57
R421	Female	25-30 years	Bachelor's degree	Physicians	Shaafi Hospital	1-5 years	2	2	2	6	6	2	5	4	4	4	5	4	4	3	4	4	3	4	4	4	2	1	1	3	4	5	5	4	5	4	4	5	5	4	3	4	5	4	5	4	3	4	58
R422	Female	25-30 years	Bachelor's degree	Physicians	Shaafi Hospital	1-5 years	2	2	2	6	6	2	5	5	5	3	5	4	4	4	5	4	4	4	5	4	1	1	1	1	1	2	5	4	2	5	4	5	5	4	4	5	2	2	5	5	5	4	62
R423	Male	25-30 years	Bachelor's degree	Nurses/Midwives	Shaafi Hospital	1-5 years	1	2	2	8	6	2	5	5	4	4	4	5	5	4	4	4	4	4	4	4	1	1	4	4	2	5	4	2	2	2	3	3	2	5	5	5	3	2	4	5	5	5	61
R424	Female	25-30 years	Bachelor's degree	Nurses/Midwives	Shaafi Hospital	1-5 years	2	2	2	8	6	2	5	5	4	5	4	5	4	4	4	5	4	3	5	4	2	2	1	3	2	5	5	4	5	4	5	5	4	3	5	5	2	2	4	4	5	5	63
R425	Male	Less than 25 years	Bachelor's degree	Nurses/Midwives	Shaafi Hospital	1-5 years	1	1	2	8	6	2	5	4	5	5	5	5	4	5	4	4	5	4	5	5	2	1	1	2	1	4	3	5	5	5	4	4	5	4	5	5	1	1	4	5	5	5	67
R426	Male	Less than 25 years	Bachelor's degree	Nurses/Midwives	Shaafi Hospital	Less than 1 year	1	1	2	8	6	1	5	5	4	4	5	5	4	4	5	5	5	4	5	3	2	1	1	2	1	4	4	5	5	5	5	4	5	5	4	3	1	1	4	4	3	4	65
[truncated: 2 more columns]

## Sheet: codebook
variable_name	section	description	coding_or_values
respondent_id	Demographics/metadata	Anonymous respondent identifier	R001-R426; generated for sharing
gender	Demographics/metadata	Participant gender	Male; Female
age_group	Demographics/metadata	Age category used in analysis	Less than 25 years; 25-30 years; 31-40 years; More than 40 years
education_level	Demographics/metadata	Highest educational qualification used in analysis	Diploma/HND; Bachelor's degree; Master's degree; PhD
profession_group	Demographics/metadata	Collapsed professional category used in revised analysis	Physicians; Nurses/Midwives; Laboratory technicians; Pharmacists; Other professions
hospital	Demographics/metadata	Hospital/facility	Demartino Public Hospital; Dr Sumait Hospital; Horyaal Hospital; Madina Hospital; Mogadishu Specialist Hospital; Shaafi Hospital; Welcare Hospital
years_practice_group	Demographics/metadata	Years of practice category used in analysis	Less than 1 year; 1-5 years; 6-10 years; More than 10 years
gender_code	Demographics/metadata	Numeric code for gender	1=Male; 2=Female
age_group_code	Demographics/metadata	Numeric code for age group	1=<25 years; 2=25-30 years; 3=31-40 years; 4=>40 years
education_code	Demographics/metadata	Numeric code for highest education	1=Diploma/HND; 2=Bachelor's; 3=Master's; 4=PhD
profession_code	Demographics/metadata	Original profession code from data collection instrument	1=Anaesthesiologist/anaesthetist; 2=Biomedical engineer; 3=Dentist; 4=Dermatologist; 5=Laboratory technician; 6=Medical doctor (GP); 7=Midwife; 8=Nurse; 9=Optometrist/ophthalmologist; 10=Pharmacist; 11=Public health scientist; 12=Radiologist; 13=Surgeon
hospital_code	Demographics/metadata	Numeric code for hospital	1=Demartino Public Hospital; 2=Dr Sumait Hospital; 3=Horyaal Hospital; 4=Madina Hospital; 5=Mogadishu Specialist Hospital; 6=Shaafi Hospital; 7=Welcare Hospital
years_practice_code	Demographics/metadata	Numeric code for years of practice	1=<1 year; 2=1-5 years; 3=6-10 years; 4=>10 years
att_q1	Attitudes toward actions to combat AMR	The patient's clinical condition influences the decision to start antimicrobial therapy	Likert response coded 1-5 (1=Strongly disagree, 2=Disagree, 3=Neutral, 4=Agree, 5=Strongly agree)
att_q2	Attitudes toward actions to combat AMR	Some infections cannot be treated effectively with the current antibiotics available	Likert response coded 1-5 (1=Strongly disagree, 2=Disagree, 3=Neutral, 4=Agree, 5=Strongly agree)
att_q3	Attitudes toward actions to combat AMR	There are policies and protocols guiding antibiotic use in this facility	Likert response coded 1-5 (1=Strongly disagree, 2=Disagree, 3=Neutral, 4=Agree, 5=Strongly agree)
att_q4	Attitudes toward actions to combat AMR	All prescriptions are based on the hospital's protocol.	Likert response coded 1-5 (1=Strongly disagree, 2=Disagree, 3=Neutral, 4=Agree, 5=Strongly agree)
att_q5	Attitudes toward actions to combat AMR	Poor infection control practices cause the spread of antimicrobial resistance.	Likert response coded 1-5 (1=Strongly disagree, 2=Disagree, 3=Neutral, 4=Agree, 5=Strongly agree)
att_q6	Attitudes toward actions to combat AMR	Consulting with infectious disease experts helps control antimicrobial resistance.	Likert response coded 1-5 (1=Strongly disagree, 2=Disagree, 3=Neutral, 4=Agree, 5=Strongly agree)
att_q7	Attitudes toward actions to combat AMR	Obtaining local antibiotic resistance profiles helps improve antibiotic use.	Likert response coded 1-5 (1=Strongly disagree, 2=Disagree, 3=Neutral, 4=Agree, 5=Strongly agree)
att_q8	Attitudes toward actions to combat AMR	Targeting antimicrobial therapy to likely pathogens helps control resistance.	Likert response coded 1-5 (1=Strongly disagree, 2=Disagree, 3=Neutral, 4=Agree, 5=Strongly agree)
att_q9	Attitudes toward actions to combat AMR	Changing attitudes of prescribers and patients reduces unnecessary antibiotic use.	Likert response coded 1-5 (1=Strongly disagree, 2=Disagree, 3=Neutral, 4=Agree, 5=Strongly agree)
att_q10	Attitudes toward actions to combat AMR	Microbiological results in symptomatic patients influence the decision to start antibiotics.	Likert response coded 1-5 (1=Strongly disagree, 2=Disagree, 3=Neutral, 4=Agree, 5=Strongly agree)
att_q11	Attitudes toward actions to combat AMR	Inappropriate prescribing habits contribute to antimicrobial resistance.	Likert response coded 1-5 (1=Strongly disagree, 2=Disagree, 3=Neutral, 4=Agree, 5=Strongly agree)
att_q12	Attitudes toward actions to combat AMR	Lack of effective diagnostic tools contributes to inappropriate antibiotic use.	Likert response coded 1-5 (1=Strongly disagree, 2=Disagree, 3=Neutral, 4=Agree, 5=Strongly agree)
att_q13	Attitudes toward actions to combat AMR	Patient self-medication with antibiotics contributes to antimicrobial resistance.	Likert response coded 1-5 (1=Strongly disagree, 2=Disagree, 3=Neutral, 4=Agree, 5=Strongly agree)
att_q14	Attitudes toward actions to combat AMR	Poor hygiene practices in healthcare settings promote bacterial spread and resistance.	Likert response coded 1-5 (1=Strongly disagree, 2=Disagree, 3=Neutral, 4=Agree, 5=Strongly agree)
att_q15	Attitudes toward actions to combat AMR	Antibiotics are overprescribed in this facility.	Likert response coded 1-5 (1=Strongly disagree, 2=Disagree, 3=Neutral, 4=Agree, 5=Strongly agree)
know_q1	General knowledge about antibiotics	Antibiotics are used in the management of all infections.	Likert response coded 1-5 (1=Strongly disagree, 2=Disagree, 3=Neutral, 4=Agree, 5=Strongly agree)
know_q2	General knowledge about antibiotics	Treatment with antibiotics should stop once a patient feels better, especially with expensive antibiotics.	Likert response coded 1-5 (1=Strongly disagree, 2=Disagree, 3=Neutral, 4=Agree, 5=Strongly agree)
know_q3	General knowledge about antibiotics	It is acceptable to use leftover antibiotics from a family member or friend if the symptoms are similar.	Likert response coded 1-5 (1=Strongly disagree, 2=Disagree, 3=Neutral, 4=Agree, 5=Strongly agree)
know_q4	General knowledge about antibiotics	It is acceptable to buy the same antibiotics without a prescription if they helped in the past.	Likert response coded 1-5 (1=Strongly disagree, 2=Disagree, 3=Neutral, 4=Agree, 5=Strongly agree)
know_q5	General knowledge about antibiotics	Frequent use of antibiotics may decrease treatment efficacy.	Likert response coded 1-5 (1=Strongly disagree, 2=Disagree, 3=Neutral, 4=Agree, 5=Strongly agree)
know_q6	General knowledge about antibiotics	Antibiotic use should be strictly controlled.	Likert response coded 1-5 (1=Strongly disagree, 2=Disagree, 3=Neutral, 4=Agree, 5=Strongly agree)
know_q7	General knowledge about antibiotics	Inadequate patient counseling contributes to inappropriate antibiotic use.	Likert response coded 1-5 (1=Strongly disagree, 2=Disagree, 3=Neutral, 4=Agree, 5=Strongly agree)
know_q8	General knowledge about antibiotics	Prescriber skills and knowledge affect antibiotic use.	Likert response coded 1-5 (1=Strongly disagree, 2=Disagree, 3=Neutral, 4=Agree, 5=Strongly agree)
know_q9	General knowledge about antibiotics	Patient self-medication influences antibiotic misuse.	Likert response coded 1-5 (1=Strongly disagree, 2=Disagree, 3=Neutral, 4=Agree, 5=Strongly agree)
know_q10	General knowledge about antibiotics	Inadequate supervision during medicine administration leads to inappropriate use.	Likert response coded 1-5 (1=Strongly disagree, 2=Disagree, 3=Neutral, 4=Agree, 5=Strongly agree)
know_q11	General knowledge about antibiotics	Antibiotics we use today could stop working properly in the future.	Likert response coded 1-5 (1=Strongly disagree, 2=Disagree, 3=Neutral, 4=Agree, 5=Strongly agree)
aware_q1	Awareness of AMR and stewardship	Antibiotic resistance occurs when bacteria, not humans, become resistant to antibiotics.	Likert response coded 1-5 (1=Strongly disagree, 2=Disagree, 3=Neutral, 4=Agree, 5=Strongly agree)
aware_q2	Awareness of AMR and stewardship	Many infections are becoming increasingly resistant to antibiotics.	Likert response coded 1-5 (1=Strongly disagree, 2=Disagree, 3=Neutral, 4=Agree, 5=Strongly agree)
aware_q3	Awareness of AMR and stewardship	If bacteria are resistant, it becomes very difficult or impossible to treat infections.	Likert response coded 1-5 (1=Strongly disagree, 2=Disagree, 3=Neutral, 4=Agree, 5=Strongly agree)
aware_q4	Awareness of AMR and stewardship	Antibiotic resistance is a threat that could affect me or my family.	Likert response coded 1-5 (1=Strongly disagree, 2=Disagree, 3=Neutral, 4=Agree, 5=Strongly agree)
aware_q5	Awareness of AMR and stewardship	Antibiotic resistance is only a problem in other countries, not here.	Likert response coded 1-5 (1=Strongly disagree, 2=Disagree, 3=Neutral, 4=Agree, 5=Strongly agree)
aware_q6	Awareness of AMR and stewardship	Antibiotic resistance only affects people who take antibiotics frequently.	Likert response coded 1-5 (1=Strongly disagree, 2=Disagree, 3=Neutral, 4=Agree, 5=Strongly agree)
aware_q7	Awareness of AMR and stewardship	Bacteria resistant to antibiotics can spread from person to person.	Likert response coded 1-5 (1=Strongly disagree, 2=Disagree, 3=Neutral, 4=Agree, 5=Strongly agree)
aware_q8	Awareness of AMR and stewardship	Antibiotic-resistant infections could complicate surgeries, organ transplants, and cancer treatments.	Likert response coded 1-5 (1=Strongly disagree, 2=Disagree, 3=Neutral, 4=Agree, 5=Strongly agree)
aware_q9	Awareness of AMR and stewardship	Inappropriate use of antibiotics increases antibiotic resistance.	Likert response coded 1-5 (1=Strongly disagree, 2=Disagree, 3=Neutral, 4=Agree, 5=Strongly agree)
aware_q10	Awareness of AMR and stewardship	Inappropriate antibiotic use increases adverse effects and healthcare costs	Likert response coded 1-5 (1=Strongly disagree, 2=Disagree, 3=Neutral, 4=Agree, 5=Strongly agree)
attitude_score	Derived variables	Sum of att_q1-att_q15	Integer composite score calculated from item responses used for analysis and Figure 1
knowledge_score	Derived variables	Sum of know_q1-know_q11	Integer composite score calculated from item responses used for analysis and Figure 1
awareness_score	Derived variables	Sum of aware_q1-aware_q10	Integer composite score calculated from item responses used for analysis and Figure 1

## Sheet: figure1_underlying_data
respondent_id	knowledge_score	attitude_score	awareness_score
R001	27	45	36
R002	40	51	37
R003	34	57	34
R004	49	71	38
R005	39	54	39
R006	50	61	38
R007	36	53	36
R008	42	61	38
R009	24	38	27
R010	34	50	33
R011	50	70	37
R012	34	53	35
R013	49	66	32
R014	38	70	45
R015	33	60	31
R016	38	61	34
R017	45	63	35
R018	31	51	32
R019	40	60	32
R020	37	60	37
R021	47	59	42
R022	35	46	30
R023	35	54	34
R024	47	53	38
R025	30	63	40
R026	52	62	46
R027	45	60	34
R028	33	62	31
R029	52	65	47
R030	21	35	33
R031	43	65	32
R032	43	65	32
R033	31	46	35
R034	49	69	45
R035	35	58	31
R036	37	61	30
R037	41	51	34
R038	37	50	36
R039	47	72	41
R040	38	58	34
R041	30	57	40
R042	40	66	42
R043	51	73	39
R044	36	48	34
R045	48	65	40
R046	29	61	37
R047	35	44	35
R048	43	62	40
R049	37	58	35
R050	39	66	38
R051	35	59	33
R052	44	67	49
R053	33	51	32
R054	41	64	43
R055	41	61	38
R056	29	52	25
R057	35	56	41
R058	36	62	33
R059	31	62	32
R060	39	51	32
R061	32	56	38
R062	27	59	36
R063	42	47	36
R064	34	56	34
R065	39	62	32
R066	41	58	33
R067	46	65	41
R068	42	62	41
R069	39	39	34
R070	37	63	38
R071	28	43	31
R072	44	59	29
R073	47	57	44
R074	50	48	46
R075	43	56	37
R076	49	68	45
R077	55	69	41
R078	48	59	38
R079	44	54	35
R080	39	56	36
R081	39	50	35
R082	32	64	44
R083	34	63	36
R084	48	70	44
R085	47	56	41
R086	36	56	32
R087	40	62	37
R088	33	56	27
R089	22	57	31
R090	39	55	28
R091	27	59	30
R092	38	54	37
R093	37	41	43
R094	23	48	29
R095	41	64	39
R096	29	63	27
R097	43	65	41
R098	42	72	46
R099	27	52	31
R100	44	72	39
R101	36	62	32
R102	45	51	42
R103	35	57	38
R104	41	58	39
R105	34	52	35
R106	34	60	37
R107	28	44	28
R108	36	40	35
R109	36	59	38
R110	43	70	43
R111	38	70	40
R112	48	54	36
R113	44	60	31
R114	51	64	38
R115	49	73	37
R116	47	64	45
R117	48	62	41
R118	41	57	39
R119	40	61	41
R120	48	65	35
R121	49	54	35
R122	52	71	35
R123	35	52	31
R124	36	46	27
R125	40	61	37
R126	35	55	36
R127	38	66	30
R128	34	59	38
R129	35	35	29
R130	44	55	35
R131	39	52	39
R132	33	62	33
R133	39	55	28
R134	47	60	32
R135	40	60	39
R136	41	54	36
R137	42	72	38
R138	42	72	39
R139	45	56	41
R140	50	60	34
R141	37	58	38
R142	37	56	36
R143	28	65	31
R144	31	63	28
R145	38	63	35
R146	37	56	41
R147	36	65	27
R148	29	65	34
R149	35	65	31
R150	30	64	33
R151	30	52	41
R152	35	67	31
R153	30	54	35
R154	31	51	32
R155	39	65	32
R156	46	65	41
R157	43	59	31
R158	37	43	32
R159	31	45	29
R160	45	64	43
R161	40	54	42
R162	44	71	47
R163	24	44	17
R164	46	63	40
R165	37	58	29
R166	33	58	32
R167	41	62	31
R168	36	48	35
R169	42	71	43
R170	39	51	33
R171	42	64	32
R172	43	66	34
R173	38	66	32
R174	37	66	30
R175	39	64	42
R176	40	67	34
R177	36	67	38
R178	37	60	36
R179	30	32	31
R180	41	57	35
R181	26	48	23
R182	38	67	25
R183	34	59	30
R184	35	47	40
R185	32	65	30
R186	31	56	40
R187	36	45	29
R188	40	64	29
R189	28	66	38
R190	37	64	36
R191	48	65	28
R192	37	62	40
R193	40	62	28
R194	37	62	44
R195	47	70	46
R196	39	56	39
R197	49	72	30
R198	44	63	36
R199	43	67	37
R200	46	56	40
R201	36	56	38
R202	39	51	36
R203	40	63	35
R204	42	62	36
R205	42	62	44
R206	30	54	23
R207	34	58	33
R208	48	52	38
R209	53	64	43
R210	26	56	32
R211	33	61	39
R212	35	58	32
R213	46	62	31
R214	24	50	33
R215	30	48	36
R216	31	56	35
R217	41	59	41
R218	41	59	41
R219	38	45	32
R220	31	52	35
R221	37	65	32
R222	38	59	35
R223	37	51	31
R224	42	57	28
R225	42	46	34
R226	46	63	26
R227	39	64	36
R228	40	51	42
R229	40	64	40
R230	44	55	29
R231	52	74	48
R232	32	58	30
R233	41	71	43
R234	46	56	45
R235	46	66	40
R236	31	51	33
R237	34	57	30
R238	38	53	31
R239	48	64	41
R240	42	63	36
R241	37	57	38
R242	33	53	39
R243	41	55	32
R244	39	59	39
R245	45	62	35
R246	46	69	43
R247	45	66	41
R248	45	52	43
R249	30	48	34
R250	37	62	31
R251	48	63	47
R252	46	54	32
R253	42	55	39
R254	46	68	47
R255	47	61	34
R256	44	69	45
R257	50	71	43
R258	50	70	43
R259	50	71	43
R260	48	73	44
R261	49	71	40
R262	41	58	37
R263	27	57	32
R264	35	50	31
R265	41	68	39
R266	38	49	33
R267	33	53	35
R268	37	61	33
R269	29	50	38
R270	29	53	30
R271	39	49	42
R272	36	60	35
R273	40	72	37
R274	32	62	36
R275	39	63	39
R276	36	59	34
R277	48	69	46
R278	32	51	40
R279	37	59	35
R280	47	70	46
R281	24	51	24
R282	41	68	36
R283	28	54	34
R284	29	54	26
R285	41	65	40
R286	51	64	34
R287	27	49	38
R288	43	63	39
R289	32	55	33
R290	39	47	32
R291	46	68	45
R292	49	66	45
R293	36	61	40
R294	35	58	36
R295	38	56	36
R296	36	62	31
R297	38	65	44
R298	42	57	39
R299	32	54	36
R300	41	63	44
R301	30	67	34
R302	37	47	35
R303	37	55	30
R304	37	52	36
R305	45	63	33
R306	44	60	42
R307	33	60	35
R308	46	56	37
R309	42	64	36
R310	38	63	28
R311	37	64	39
R312	41	63	37
R313	25	52	30
R314	38	66	40
R315	32	61	34
R316	38	56	43
R317	42	59	36
R318	37	66	35
R319	22	66	31
R320	27	64	32
R321	27	66	27
R322	29	50	32
R323	40	54	34
R324	29	62	30
R325	19	69	31
R326	27	68	28
R327	40	56	40
R328	35	64	32
R329	29	58	30
R330	35	66	42
R331	37	64	41
R332	38	64	39
R333	41	62	42
R334	37	66	38
R335	43	67	38
R336	32	66	34
R337	36	66	30
R338	28	61	38
R339	30	59	40
R340	25	52	32
R341	32	45	26
R342	43	64	46
R343	21	54	27
R344	37	67	37
R345	32	41	25
R346	42	67	41
R347	47	64	40
R348	34	55	35
R349	37	48	44
R350	35	62	32
R351	35	48	46
R352	36	72	40
R353	46	59	42
R354	50	59	43
R355	38	62	39
R356	38	64	39
R357	35	57	33
R358	36	53	36
R359	34	50	31
R360	33	61	38
R361	36	60	41
R362	33	65	31
R363	45	59	40
R364	28	50	33
R365	30	47	34
R366	36	54	35
R367	45	56	41
R368	36	64	39
R369	33	59	33
R370	25	46	36
R371	40	60	37
R372	31	41	29
R373	47	61	37
R374	27	44	23
R375	29	54	32
R376	37	62	34
R377	40	61	40
R378	46	72	38
R379	50	64	39
R380	55	73	48
R381	42	54	33
R382	38	62	32
R383	51	69	47
R384	37	51	37
R385	24	32	37
R386	38	46	27
R387	29	66	37
R388	34	68	34
R389	29	64	33
R390	36	62	37
R391	37	62	35
R392	25	67	37
R393	37	60	25
R394	42	55	39
R395	26	51	34
R396	29	49	31
R397	30	46	33
R398	34	47	32
R399	32	40	33
R400	31	56	31
R401	41	53	33
R402	32	49	31
R403	32	51	33
R404	36	54	38
R405	43	68	45
R406	49	72	46
R407	49	70	42
R408	48	71	46
R409	47	68	48
R410	47	62	45
R411	46	61	37
R412	37	57	36
R413	34	61	37
R414	39	62	41
R415	46	53	33
R416	32	58	35
R417	35	60	39
R418	34	60	24
R419	42	68	45
R420	28	57	29
R421	41	58	41
R422	31	62	41
R423	32	61	41
R424	41	63	39
R425	35	67	40
R426	37	65	34

## Sheet: README
This workbook contains the de-identified minimal dataset prepared for PLOS Global Public Health.
Contents:
1. minimal_dataset: respondent-level de-identified analytic dataset used to generate the descriptive statistics, regression analyses, and Figure 1 in the revised manuscript.
2. codebook: variable names, descriptions, and coding.
3. figure1_underlying_data: score values underlying the correlation figure.
De-identification steps:
- Anonymous respondent IDs were generated.
- Exact age entries from the raw data were replaced with analysis age groups.
- Professional roles are retained as numeric codes and collapsed analytical groups; no names or direct identifiers are included.
- Free-text/raw response strings are not included in the shared dataset.
Note:
One years-of-practice entry in the original coded workbook was blank despite an underlying raw entry. To preserve the analysis sample size reported in the manuscript (n=426), the shared analysis dataset codes this record into the first years-of-practice category used in the manuscript counts.
